# Supplementary material for: Epigenetic landscape correlates with genetic subtype but does not predict outcome in childhood acute lymphoblastic leukemia
Source: Epigenetics. 2015 Aug 3;10(8):717–26. doi: 10.1080/15592294.2015.1061174 (PMC4622588; doi:10.1080/15592294.2015.1061174)
Supplement: Supplemental_Material.zip [file kepi-10-08-1061174-s001.zip]

Archive with 5 entries (5 files):
- Supplemental Material-Figures.doc
- Supplemental Table Captions.docx
- Table S1.xlsx
- Table S2.xlsx
- Table S3.xlsx
