# Supplementary material for: Epigenetic landscape correlates with genetic subtype but does not predict outcome in childhood acute lymphoblastic leukemia
Source: Epigenetics. 2015 Aug 3;10(8):717–26. doi: 10.1080/15592294.2015.1061174 (PMC4622588; doi:10.1080/15592294.2015.1061174)
Supplement: Supplemental_Material.zip [file kepi-10-08-1061174-s001.zip › Table S1.xlsx]

## Sheet: t(12;21)
ETV6-RUNX1 specific DMCs
ProbeID	ChangeMeanBeta	p	adjP
cg00315395	0.292771	1.58737e-14	7.60439e-11
cg00492521	0.295388	1.58737e-14	7.60439e-11
cg01907476	0.376407	1.58737e-14	7.60439e-11
cg02819921	0.697233	1.58737e-14	7.60439e-11
cg03704006	0.585446	1.58737e-14	7.60439e-11
cg04839897	0.534118	1.58737e-14	7.60439e-11
cg05040232	-0.234798	1.58737e-14	7.60439e-11
cg06376426	-0.580851	1.58737e-14	7.60439e-11
cg06569421	0.239131	1.58737e-14	7.60439e-11
cg06891858	0.596621	1.58737e-14	7.60439e-11
cg07854959	0.592651	1.58737e-14	7.60439e-11
cg08102508	-0.262521	1.58737e-14	7.60439e-11
cg08619669	0.363602	1.58737e-14	7.60439e-11
cg08674255	0.568048	1.58737e-14	7.60439e-11
cg08787268	0.273275	1.58737e-14	7.60439e-11
cg09029085	0.590407	1.58737e-14	7.60439e-11
cg09051215	0.579688	1.58737e-14	7.60439e-11
cg09712756	0.334997	1.58737e-14	7.60439e-11
cg10642094	0.320814	1.58737e-14	7.60439e-11
cg11176525	0.695279	1.58737e-14	7.60439e-11
cg11453837	0.479439	1.58737e-14	7.60439e-11
cg12868887	-0.664641	1.58737e-14	7.60439e-11
cg13856825	0.235056	1.58737e-14	7.60439e-11
cg14325952	0.524628	1.58737e-14	7.60439e-11
cg14616251	-0.286376	1.58737e-14	7.60439e-11
cg15383392	-0.497674	1.58737e-14	7.60439e-11
cg15982952	0.63721	1.58737e-14	7.60439e-11
cg15997393	-0.679855	1.58737e-14	7.60439e-11
cg16569347	0.381178	1.58737e-14	7.60439e-11
cg18187335	-0.205066	1.58737e-14	7.60439e-11
cg18638389	0.632372	1.58737e-14	7.60439e-11
cg18804722	-0.368902	1.58737e-14	7.60439e-11
cg19712813	0.319293	1.58737e-14	7.60439e-11
cg20026576	0.475999	1.58737e-14	7.60439e-11
cg20181325	0.60615	1.58737e-14	7.60439e-11
cg22176324	-0.242533	1.58737e-14	7.60439e-11
cg24526103	0.570559	1.58737e-14	7.60439e-11
cg26341453	0.64249	1.58737e-14	7.60439e-11
cg26429783	0.546971	1.58737e-14	7.60439e-11
cg26688993	0.566709	1.58737e-14	7.60439e-11
cg13426637	0.356328	3.17474e-14	1.24685e-10
cg21266798	0.205276	3.17474e-14	1.24685e-10
cg23599716	0.496149	6.34948e-14	2.26885e-10
cg26296941	0.407331	6.34948e-14	2.26885e-10
cg02585702	-0.275062	1.11116e-13	3.36389e-10
cg08938669	-0.296181	1.11116e-13	3.36389e-10
cg14818946	-0.286046	1.11116e-13	3.36389e-10
cg15153412	-0.592045	1.11116e-13	3.36389e-10
cg18636829	0.367841	1.11116e-13	3.36389e-10
cg20447038	0.260285	1.11116e-13	3.36389e-10
cg00277397	0.405719	1.90484e-13	4.9136e-10
cg17484699	0.573095	1.90484e-13	4.9136e-10
cg18444028	0.692379	1.90484e-13	4.9136e-10
cg22258045	-0.33419	1.90484e-13	4.9136e-10
cg24927852	0.35648	1.90484e-13	4.9136e-10
cg25032968	0.287438	1.90484e-13	4.9136e-10
cg25520356	0.274818	1.90484e-13	4.9136e-10
cg26125625	-0.289782	1.90484e-13	4.9136e-10
cg01473038	0.476605	3.016e-13	6.6404e-10
cg07571734	-0.703814	3.016e-13	6.6404e-10
cg13060154	-0.296176	3.016e-13	6.6404e-10
cg17404289	-0.670434	3.016e-13	6.6404e-10
cg18405539	-0.266274	3.016e-13	6.6404e-10
cg24257168	0.271156	3.016e-13	6.6404e-10
cg26655856	0.45612	3.016e-13	6.6404e-10
cg27431671	0.523142	3.016e-13	6.6404e-10
cg00300216	0.504125	4.76211e-13	9.35134e-10
cg02831260	0.421606	4.76211e-13	9.35134e-10
cg04342202	-0.587598	4.76211e-13	9.35134e-10
cg10868567	0.313573	4.76211e-13	9.35134e-10
cg12068791	-0.33269	4.76211e-13	9.35134e-10
cg16846503	0.243926	4.76211e-13	9.35134e-10
cg18798495	0.363634	4.76211e-13	9.35134e-10
cg21661379	-0.226328	4.76211e-13	9.35134e-10
cg08910558	-0.237226	7.14316e-13	1.27102e-09
cg13253055	0.474099	7.14316e-13	1.27102e-09
cg17091049	0.518905	7.14316e-13	1.27102e-09
cg27324804	0.293855	7.14316e-13	1.27102e-09
cg12330031	0.302969	1.06354e-12	1.76289e-09
cg02015582	0.340682	1.53975e-12	2.29092e-09
cg02295992	-0.465185	1.53975e-12	2.29092e-09
cg06886736	-0.205797	1.53975e-12	2.29092e-09
cg15494458	-0.219499	1.53975e-12	2.29092e-09
cg16461729	-0.233263	1.53975e-12	2.29092e-09
cg22177308	0.608293	1.53975e-12	2.29092e-09
cg24140687	-0.227018	1.53975e-12	2.29092e-09
cg25581330	-0.207701	1.53975e-12	2.29092e-09
cg03390717	0.549615	2.20644e-12	2.9872e-09
cg03602071	0.435594	2.20644e-12	2.9872e-09
cg05591210	0.327726	2.20644e-12	2.9872e-09
cg16342597	0.486391	2.20644e-12	2.9872e-09
cg27269279	0.521386	2.20644e-12	2.9872e-09
cg01763602	0.452594	3.09537e-12	3.86647e-09
cg04648143	-0.405489	3.09537e-12	3.86647e-09
cg06478457	-0.325607	3.09537e-12	3.86647e-09
cg06870470	-0.410372	3.09537e-12	3.86647e-09
cg07136254	0.277614	3.09537e-12	3.86647e-09
cg16331727	0.461474	3.09537e-12	3.86647e-09
cg21928627	0.330942	3.09537e-12	3.86647e-09
cg24555562	0.317064	3.09537e-12	3.86647e-09
cg26306976	0.329886	3.09537e-12	3.86647e-09
cg01678317	0.211768	4.31764e-12	4.91446e-09
cg03131729	0.450226	4.31764e-12	4.91446e-09
cg03937966	0.490023	4.31764e-12	4.91446e-09
cg04419025	-0.2755	4.31764e-12	4.91446e-09
cg07243576	0.284086	4.31764e-12	4.91446e-09
cg09405238	0.21718	4.31764e-12	4.91446e-09
cg16649052	-0.247511	4.31764e-12	4.91446e-09
cg25316305	0.307666	4.31764e-12	4.91446e-09
cg25431819	0.315477	4.31764e-12	4.91446e-09
cg27220148	0.275213	4.31764e-12	4.91446e-09
cg01843999	-0.437755	5.92089e-12	6.32637e-09
cg02201012	0.27951	5.92089e-12	6.32637e-09
cg12309938	0.585947	5.92089e-12	6.32637e-09
cg16408771	-0.334037	5.92089e-12	6.32637e-09
cg18558455	0.274123	5.92089e-12	6.32637e-09
cg23720732	-0.292759	5.92089e-12	6.32637e-09
cg03719984	0.464228	8.06384e-12	8.0999e-09
cg05253109	-0.235471	8.06384e-12	8.0999e-09
cg08508455	0.378074	8.06384e-12	8.0999e-09
cg16899088	-0.352012	8.06384e-12	8.0999e-09
cg17640322	-0.204347	8.06384e-12	8.0999e-09
cg18179964	0.435863	8.06384e-12	8.0999e-09
cg22454564	-0.245831	8.06384e-12	8.0999e-09
cg26497348	0.412698	8.06384e-12	8.0999e-09
cg26669717	-0.293987	8.06384e-12	8.0999e-09
cg00733328	-0.268395	1.08576e-11	9.92301e-09
cg01934390	-0.374703	1.08576e-11	9.92301e-09
cg05531309	0.346223	1.08576e-11	9.92301e-09
cg05957504	0.590781	1.08576e-11	9.92301e-09
cg08531644	-0.254811	1.08576e-11	9.92301e-09
cg09333956	0.203609	1.08576e-11	9.92301e-09
cg09646173	0.410727	1.08576e-11	9.92301e-09
cg10429091	0.497288	1.08576e-11	9.92301e-09
cg11513002	0.371462	1.08576e-11	9.92301e-09
cg15162869	0.313131	1.08576e-11	9.92301e-09
cg15262954	-0.321497	1.08576e-11	9.92301e-09
cg18971175	0.524757	1.08576e-11	9.92301e-09
cg21218561	0.227557	1.08576e-11	9.92301e-09
cg22361283	0.439468	1.08576e-11	9.92301e-09
cg25220979	0.401927	1.08576e-11	9.92301e-09
cg26461140	0.288224	1.08576e-11	9.92301e-09
cg00394040	-0.31175	1.45244e-11	1.26131e-08
cg03022050	0.354891	1.45244e-11	1.26131e-08
cg04118888	0.291466	1.45244e-11	1.26131e-08
cg07366503	0.424491	1.45244e-11	1.26131e-08
cg07372034	-0.592049	1.45244e-11	1.26131e-08
cg15637254	0.277104	1.45244e-11	1.26131e-08
cg16839921	0.407376	1.45244e-11	1.26131e-08
cg21235119	0.370824	1.45244e-11	1.26131e-08
cg22083166	-0.223784	1.45244e-11	1.26131e-08
cg24676283	0.246844	1.45244e-11	1.26131e-08
cg00591333	0.48835	1.92389e-11	1.55028e-08
cg00979348	-0.397457	1.92389e-11	1.55028e-08
cg01883217	-0.269901	1.92389e-11	1.55028e-08
cg03021297	0.333247	1.92389e-11	1.55028e-08
cg10450692	0.605129	1.92389e-11	1.55028e-08
cg13508402	0.26531	1.92389e-11	1.55028e-08
cg18394216	0.34783	1.92389e-11	1.55028e-08
cg21410283	0.348513	1.92389e-11	1.55028e-08
cg27454842	0.235954	1.92389e-11	1.55028e-08
cg00919013	0.489674	2.53503e-11	1.91862e-08
cg02366772	-0.236366	2.53503e-11	1.91862e-08
cg03131298	-0.242424	2.53503e-11	1.91862e-08
cg06502570	0.549906	2.53503e-11	1.91862e-08
cg10633609	-0.240997	2.53503e-11	1.91862e-08
cg14484274	0.475079	2.53503e-11	1.91862e-08
cg15823100	0.284063	2.53503e-11	1.91862e-08
cg16336248	-0.47446	2.53503e-11	1.91862e-08
cg18309761	-0.542524	2.53503e-11	1.91862e-08
cg00415704	0.457248	3.31284e-11	2.33312e-08
cg00540067	0.446806	3.31284e-11	2.33312e-08
cg03091331	0.423625	3.31284e-11	2.33312e-08
cg04127765	0.247956	3.31284e-11	2.33312e-08
cg06043617	0.389039	3.31284e-11	2.33312e-08
cg06452129	-0.542361	3.31284e-11	2.33312e-08
cg07220903	-0.496393	3.31284e-11	2.33312e-08
cg07231045	-0.355284	3.31284e-11	2.33312e-08
cg12593541	-0.218801	3.31284e-11	2.33312e-08
cg13239301	-0.230926	3.31284e-11	2.33312e-08
cg15858378	0.365911	3.31284e-11	2.33312e-08
cg19865523	0.203032	3.31284e-11	2.33312e-08
cg21067465	-0.20835	3.31284e-11	2.33312e-08
cg03171361	0.279917	4.30812e-11	2.81572e-08
cg03551508	0.427261	4.30812e-11	2.81572e-08
cg03726147	0.323934	4.30812e-11	2.81572e-08
cg06060218	0.344106	4.30812e-11	2.81572e-08
cg06326865	0.23619	4.30812e-11	2.81572e-08
cg10980686	-0.458329	4.30812e-11	2.81572e-08
cg12142865	-0.297169	4.30812e-11	2.81572e-08
cg13380624	-0.330249	4.30812e-11	2.81572e-08
cg13861749	0.425652	4.30812e-11	2.81572e-08
cg14851271	0.295775	4.30812e-11	2.81572e-08
cg16718260	-0.583238	4.30812e-11	2.81572e-08
cg18423469	0.42556	4.30812e-11	2.81572e-08
cg19229991	0.377582	4.30812e-11	2.81572e-08
cg20435284	0.20886	4.30812e-11	2.81572e-08
cg01870246	-0.263797	5.56373e-11	3.39225e-08
cg11468953	-0.213668	5.56373e-11	3.39225e-08
cg12873919	0.487431	5.56373e-11	3.39225e-08
cg14550145	0.229207	5.56373e-11	3.39225e-08
cg17125990	-0.299104	5.56373e-11	3.39225e-08
cg21964800	-0.393	5.56373e-11	3.39225e-08
cg23510258	-0.489335	5.56373e-11	3.39225e-08
cg24352054	0.517015	5.56373e-11	3.39225e-08
cg24712249	-0.366394	5.56373e-11	3.39225e-08
cg25783241	-0.249999	5.56373e-11	3.39225e-08
cg26238644	-0.257109	5.56373e-11	3.39225e-08
cg01567084	-0.269818	7.1511e-11	4.11817e-08
cg04904932	0.311982	7.1511e-11	4.11817e-08
cg06968241	0.289439	7.1511e-11	4.11817e-08
cg08712190	-0.321654	7.1511e-11	4.11817e-08
cg09965363	-0.231261	7.1511e-11	4.11817e-08
cg13954754	0.430491	7.1511e-11	4.11817e-08
cg15601807	-0.212018	7.1511e-11	4.11817e-08
cg17807913	0.201771	7.1511e-11	4.11817e-08
cg17838697	0.621081	7.1511e-11	4.11817e-08
cg19898448	0.371859	7.1511e-11	4.11817e-08
cg20567148	0.31902	7.1511e-11	4.11817e-08
cg21144890	0.448374	7.1511e-11	4.11817e-08
cg02639359	-0.404695	9.1369e-11	4.97272e-08
cg02693910	0.236774	9.1369e-11	4.97272e-08
cg05988291	0.437983	9.1369e-11	4.97272e-08
cg10990660	0.344421	9.1369e-11	4.97272e-08
cg12023911	0.316137	9.1369e-11	4.97272e-08
cg14731657	0.246197	9.1369e-11	4.97272e-08
cg18787420	0.310276	9.1369e-11	4.97272e-08
cg22395490	0.399612	9.1369e-11	4.97272e-08
cg23930313	-0.406708	9.1369e-11	4.97272e-08
cg25285720	0.222704	9.1369e-11	4.97272e-08
cg01381171	-0.272226	1.16259e-10	5.93466e-08
cg01956386	0.251182	1.16259e-10	5.93466e-08
cg05256228	-0.430527	1.16259e-10	5.93466e-08
cg06320150	0.456001	1.16259e-10	5.93466e-08
cg09135065	-0.244516	1.16259e-10	5.93466e-08
cg09191776	0.518744	1.16259e-10	5.93466e-08
cg09415366	-0.253614	1.16259e-10	5.93466e-08
cg10136841	0.495371	1.16259e-10	5.93466e-08
cg13223509	-0.422374	1.16259e-10	5.93466e-08
cg14081861	0.390128	1.16259e-10	5.93466e-08
cg17195934	-0.300572	1.16259e-10	5.93466e-08
cg18633230	-0.407527	1.16259e-10	5.93466e-08
cg20527168	-0.256311	1.16259e-10	5.93466e-08
cg22937462	0.313585	1.16259e-10	5.93466e-08
cg24722346	-0.240606	1.16259e-10	5.93466e-08
cg25597952	-0.541418	1.16259e-10	5.93466e-08
cg26332061	0.203499	1.16259e-10	5.93466e-08
cg00324592	0.45593	1.47149e-10	7.09606e-08
cg00756748	0.366742	1.47149e-10	7.09606e-08
cg01172972	-0.238171	1.47149e-10	7.09606e-08
cg04427254	-0.487959	1.47149e-10	7.09606e-08
cg05918292	0.537703	1.47149e-10	7.09606e-08
cg06029308	-0.249886	1.47149e-10	7.09606e-08
cg10116014	0.297545	1.47149e-10	7.09606e-08
cg11729363	0.4102	1.47149e-10	7.09606e-08
cg12682872	0.378077	1.47149e-10	7.09606e-08
cg13083679	0.490906	1.47149e-10	7.09606e-08
cg15199622	0.468331	1.47149e-10	7.09606e-08
cg20248691	0.335744	1.47149e-10	7.09606e-08
cg20973210	-0.266905	1.47149e-10	7.09606e-08
cg22772639	0.239211	1.47149e-10	7.09606e-08
cg00395579	0.496654	1.85516e-10	8.43316e-08
cg01591591	0.438469	1.85516e-10	8.43316e-08
cg01909245	-0.444864	1.85516e-10	8.43316e-08
cg04342881	0.364225	1.85516e-10	8.43316e-08
cg05267735	0.262978	1.85516e-10	8.43316e-08
cg05958351	0.241351	1.85516e-10	8.43316e-08
cg09701743	0.361636	1.85516e-10	8.43316e-08
cg13472900	0.39582	1.85516e-10	8.43316e-08
cg13723983	0.362324	1.85516e-10	8.43316e-08
cg14399078	-0.321197	1.85516e-10	8.43316e-08
cg16207671	0.379518	1.85516e-10	8.43316e-08
cg18031239	0.295864	1.85516e-10	8.43316e-08
cg21561953	-0.223358	1.85516e-10	8.43316e-08
cg23671051	-0.207625	1.85516e-10	8.43316e-08
cg00523241	0.280612	2.32819e-10	9.99956e-08
cg01099580	-0.319813	2.32819e-10	9.99956e-08
cg01134297	-0.210781	2.32819e-10	9.99956e-08
cg01837969	-0.450023	2.32819e-10	9.99956e-08
cg06522679	0.281253	2.32819e-10	9.99956e-08
cg08866634	-0.228715	2.32819e-10	9.99956e-08
cg12143110	0.366065	2.32819e-10	9.99956e-08
cg12258454	0.429207	2.32819e-10	9.99956e-08
cg14314796	0.203807	2.32819e-10	9.99956e-08
cg15611624	-0.249968	2.32819e-10	9.99956e-08
cg15962547	-0.277872	2.32819e-10	9.99956e-08
cg18304501	-0.205953	2.32819e-10	9.99956e-08
cg20537325	0.213463	2.32819e-10	9.99956e-08
cg21844450	-0.222285	2.32819e-10	9.99956e-08
cg23797439	-0.309624	2.32819e-10	9.99956e-08
cg26306437	-0.262697	2.32819e-10	9.99956e-08
cg01937055	0.361696	2.91124e-10	1.18499e-07
cg02197303	0.289772	2.91124e-10	1.18499e-07
cg02884773	0.476879	2.91124e-10	1.18499e-07
cg06101274	-0.533883	2.91124e-10	1.18499e-07
cg06544405	0.379543	2.91124e-10	1.18499e-07
cg08502159	0.275107	2.91124e-10	1.18499e-07
cg09813219	-0.320492	2.91124e-10	1.18499e-07
cg11432275	0.454375	2.91124e-10	1.18499e-07
cg16695890	-0.203128	2.91124e-10	1.18499e-07
cg17128767	-0.289566	2.91124e-10	1.18499e-07
cg18410358	0.444364	2.91124e-10	1.18499e-07
cg24170040	0.430839	2.91124e-10	1.18499e-07
cg24204951	0.352874	2.91124e-10	1.18499e-07
cg00528492	0.571057	3.62523e-10	1.40105e-07
cg00975418	0.361456	3.62523e-10	1.40105e-07
cg03004598	-0.286135	3.62523e-10	1.40105e-07
cg05736906	0.233517	3.62523e-10	1.40105e-07
cg07031797	-0.568749	3.62523e-10	1.40105e-07
cg08422803	-0.417698	3.62523e-10	1.40105e-07
cg10580293	-0.268549	3.62523e-10	1.40105e-07
cg16249029	0.203988	3.62523e-10	1.40105e-07
cg16550264	-0.347399	3.62523e-10	1.40105e-07
cg17369196	0.434147	3.62523e-10	1.40105e-07
cg18054943	0.381064	3.62523e-10	1.40105e-07
cg21129531	0.366246	3.62523e-10	1.40105e-07
cg23938645	-0.463851	3.62523e-10	1.40105e-07
cg00441918	0.268403	4.4994e-10	1.66509e-07
cg00602295	-0.44007	4.4994e-10	1.66509e-07
cg01841641	0.266663	4.4994e-10	1.66509e-07
cg02247175	0.214883	4.4994e-10	1.66509e-07
cg02719221	0.302046	4.4994e-10	1.66509e-07
cg05071212	-0.334135	4.4994e-10	1.66509e-07
cg09678367	-0.22066	4.4994e-10	1.66509e-07
cg14564722	0.379509	4.4994e-10	1.66509e-07
cg15651758	-0.205375	4.4994e-10	1.66509e-07
cg23791600	0.437766	4.4994e-10	1.66509e-07
cg25491122	0.588538	4.4994e-10	1.66509e-07
cg26456997	-0.323901	4.4994e-10	1.66509e-07
cg26795540	0.268536	4.4994e-10	1.66509e-07
cg01530082	0.338068	5.56341e-10	1.98309e-07
cg03197835	0.451664	5.56341e-10	1.98309e-07
cg04372535	-0.459577	5.56341e-10	1.98309e-07
cg05451573	-0.574996	5.56341e-10	1.98309e-07
cg05813380	-0.547079	5.56341e-10	1.98309e-07
cg06916059	0.468107	5.56341e-10	1.98309e-07
cg12413566	0.268617	5.56341e-10	1.98309e-07
cg17028105	-0.317141	5.56341e-10	1.98309e-07
cg17316747	-0.434339	5.56341e-10	1.98309e-07
cg21057266	0.480192	5.56341e-10	1.98309e-07
cg21720373	-0.222514	5.56341e-10	1.98309e-07
cg22755932	-0.250853	5.56341e-10	1.98309e-07
cg23739746	-0.28288	5.56341e-10	1.98309e-07
cg25183214	0.435782	5.56341e-10	1.98309e-07
cg25683325	-0.255966	5.56341e-10	1.98309e-07
cg27118809	-0.241021	5.56341e-10	1.98309e-07
cg01427849	0.524767	6.85775e-10	2.34109e-07
cg03110382	-0.217236	6.85775e-10	2.34109e-07
cg03167763	-0.217875	6.85775e-10	2.34109e-07
cg04051152	0.271939	6.85775e-10	2.34109e-07
cg05406791	-0.232659	6.85775e-10	2.34109e-07
cg06053702	-0.357815	6.85775e-10	2.34109e-07
cg06388350	-0.367045	6.85775e-10	2.34109e-07
cg06854927	0.272706	6.85775e-10	2.34109e-07
cg11961255	-0.360412	6.85775e-10	2.34109e-07
cg14284289	-0.23223	6.85775e-10	2.34109e-07
cg15811530	0.328608	6.85775e-10	2.34109e-07
cg25006073	0.306674	6.85775e-10	2.34109e-07
cg25799994	-0.336786	6.85775e-10	2.34109e-07
cg00409309	0.411162	8.42449e-10	2.76342e-07
cg00792184	0.450356	8.42449e-10	2.76342e-07
cg01650776	-0.283932	8.42449e-10	2.76342e-07
cg04191989	-0.238504	8.42449e-10	2.76342e-07
cg05241536	0.291471	8.42449e-10	2.76342e-07
cg05387565	-0.348617	8.42449e-10	2.76342e-07
cg05711506	0.358681	8.42449e-10	2.76342e-07
cg07894967	0.41754	8.42449e-10	2.76342e-07
cg08137716	0.325644	8.42449e-10	2.76342e-07
cg10437415	0.306381	8.42449e-10	2.76342e-07
cg15645138	0.456461	8.42449e-10	2.76342e-07
cg16745104	0.425777	8.42449e-10	2.76342e-07
cg17560677	0.382373	8.42449e-10	2.76342e-07
cg19280572	-0.223779	8.42449e-10	2.76342e-07
cg20391058	0.440478	8.42449e-10	2.76342e-07
cg20955989	0.248948	8.42449e-10	2.76342e-07
cg23496534	0.296424	8.42449e-10	2.76342e-07
cg23969506	0.237626	8.42449e-10	2.76342e-07
cg24898914	0.386725	8.42449e-10	2.76342e-07
cg26247737	0.475739	8.42449e-10	2.76342e-07
cg26328589	0.303758	8.42449e-10	2.76342e-07
cg26975499	0.241038	8.42449e-10	2.76342e-07
cg00742040	0.298944	1.0319e-09	3.2645e-07
cg01018782	0.374384	1.0319e-09	3.2645e-07
cg02969164	-0.300343	1.0319e-09	3.2645e-07
cg03438773	-0.266946	1.0319e-09	3.2645e-07
cg03873826	-0.362024	1.0319e-09	3.2645e-07
cg04234016	-0.325877	1.0319e-09	3.2645e-07
cg05189253	0.267254	1.0319e-09	3.2645e-07
cg10669219	0.301981	1.0319e-09	3.2645e-07
cg11024603	0.311737	1.0319e-09	3.2645e-07
cg14817490	-0.40469	1.0319e-09	3.2645e-07
cg19738281	0.539932	1.0319e-09	3.2645e-07
cg27333977	0.238942	1.0319e-09	3.2645e-07
cg03590328	-0.365077	1.26002e-09	3.82518e-07
cg04913078	0.486131	1.26002e-09	3.82518e-07
cg05389174	0.28248	1.26002e-09	3.82518e-07
cg09196257	0.227445	1.26002e-09	3.82518e-07
cg09205438	-0.201517	1.26002e-09	3.82518e-07
cg09248197	0.291977	1.26002e-09	3.82518e-07
cg09665844	0.264201	1.26002e-09	3.82518e-07
cg10118435	0.335383	1.26002e-09	3.82518e-07
cg11823034	0.335688	1.26002e-09	3.82518e-07
cg12044210	0.206884	1.26002e-09	3.82518e-07
cg12218099	-0.348811	1.26002e-09	3.82518e-07
cg12537379	0.484833	1.26002e-09	3.82518e-07
cg15895132	0.366105	1.26002e-09	3.82518e-07
cg21012139	-0.323042	1.26002e-09	3.82518e-07
cg21206128	-0.318866	1.26002e-09	3.82518e-07
cg23744121	0.315916	1.26002e-09	3.82518e-07
cg24966575	-0.299731	1.26002e-09	3.82518e-07
cg26692003	-0.401754	1.26002e-09	3.82518e-07
cg01626493	0.361978	1.53441e-09	4.44166e-07
cg02116283	-0.327517	1.53441e-09	4.44166e-07
cg02127375	-0.428565	1.53441e-09	4.44166e-07
cg05235540	0.445937	1.53441e-09	4.44166e-07
cg11001739	-0.206392	1.53441e-09	4.44166e-07
cg11124915	0.251806	1.53441e-09	4.44166e-07
cg14384960	0.434374	1.53441e-09	4.44166e-07
cg16238149	-0.365536	1.53441e-09	4.44166e-07
cg16535332	-0.252845	1.53441e-09	4.44166e-07
cg17156011	-0.253658	1.53441e-09	4.44166e-07
cg17447791	0.35119	1.53441e-09	4.44166e-07
cg17593958	-0.276761	1.53441e-09	4.44166e-07
cg19585816	-0.216041	1.53441e-09	4.44166e-07
cg21375204	-0.365893	1.53441e-09	4.44166e-07
cg23542902	-0.378431	1.53441e-09	4.44166e-07
cg23928468	0.271136	1.53441e-09	4.44166e-07
cg24385334	-0.328929	1.53441e-09	4.44166e-07
cg27316811	0.424933	1.53441e-09	4.44166e-07
cg00522333	0.217532	1.86316e-09	5.12446e-07
cg00929411	-0.231014	1.86316e-09	5.12446e-07
cg01649879	-0.205755	1.86316e-09	5.12446e-07
cg02914800	0.317462	1.86316e-09	5.12446e-07
cg03627300	0.218893	1.86316e-09	5.12446e-07
cg04550474	-0.260408	1.86316e-09	5.12446e-07
cg05043025	0.231708	1.86316e-09	5.12446e-07
cg06867089	0.268756	1.86316e-09	5.12446e-07
cg08124634	-0.395276	1.86316e-09	5.12446e-07
cg10198664	-0.415413	1.86316e-09	5.12446e-07
cg10609868	0.366417	1.86316e-09	5.12446e-07
cg11278204	0.232911	1.86316e-09	5.12446e-07
cg12098949	-0.300951	1.86316e-09	5.12446e-07
cg14507845	-0.413842	1.86316e-09	5.12446e-07
cg15153141	-0.385795	1.86316e-09	5.12446e-07
cg15311732	-0.278937	1.86316e-09	5.12446e-07
cg16291962	-0.298789	1.86316e-09	5.12446e-07
cg16903689	0.37034	1.86316e-09	5.12446e-07
cg17863312	0.327579	1.86316e-09	5.12446e-07
cg18030943	-0.298916	1.86316e-09	5.12446e-07
cg20805133	-0.421359	1.86316e-09	5.12446e-07
cg21359303	-0.336438	1.86316e-09	5.12446e-07
cg21366673	0.461602	1.86316e-09	5.12446e-07
cg23318786	-0.297686	1.86316e-09	5.12446e-07
cg23746347	-0.201441	1.86316e-09	5.12446e-07
cg26586719	-0.222636	1.86316e-09	5.12446e-07
cg00172603	0.212464	2.25657e-09	5.9261e-07
cg00634542	-0.371315	2.25657e-09	5.9261e-07
cg00653790	0.46839	2.25657e-09	5.9261e-07
cg01754423	0.404152	2.25657e-09	5.9261e-07
cg05853503	0.320134	2.25657e-09	5.9261e-07
cg08264885	-0.20276	2.25657e-09	5.9261e-07
cg09013092	-0.202423	2.25657e-09	5.9261e-07
cg10714509	-0.42481	2.25657e-09	5.9261e-07
cg11569933	0.269582	2.25657e-09	5.9261e-07
cg12364943	0.50762	2.25657e-09	5.9261e-07
cg12710519	0.317381	2.25657e-09	5.9261e-07
cg13606287	0.331137	2.25657e-09	5.9261e-07
cg15583029	-0.276335	2.25657e-09	5.9261e-07
cg17389949	0.338625	2.25657e-09	5.9261e-07
cg20212624	0.276578	2.25657e-09	5.9261e-07
cg21232844	-0.513926	2.25657e-09	5.9261e-07
cg22912156	0.272924	2.25657e-09	5.9261e-07
cg23458887	-0.279845	2.25657e-09	5.9261e-07
cg23699775	0.243211	2.25657e-09	5.9261e-07
cg01542143	0.465403	2.72577e-09	6.90054e-07
cg02290969	0.260667	2.72577e-09	6.90054e-07
cg03780648	0.409268	2.72577e-09	6.90054e-07
cg07302626	-0.430405	2.72577e-09	6.90054e-07
cg12614244	-0.398775	2.72577e-09	6.90054e-07
cg15153976	0.233313	2.72577e-09	6.90054e-07
cg19688118	-0.311184	2.72577e-09	6.90054e-07
cg19974599	-0.300435	2.72577e-09	6.90054e-07
cg21609339	-0.307855	2.72577e-09	6.90054e-07
cg22911054	0.216195	2.72577e-09	6.90054e-07
cg23602489	0.24341	2.72577e-09	6.90054e-07
cg26074025	-0.234343	2.72577e-09	6.90054e-07
cg27517823	0.23545	2.72577e-09	6.90054e-07
cg01442200	0.39641	3.28462e-09	7.95058e-07
cg01570504	-0.213698	3.28462e-09	7.95058e-07
cg02205013	0.265017	3.28462e-09	7.95058e-07
cg03613618	0.270589	3.28462e-09	7.95058e-07
cg06343149	-0.291168	3.28462e-09	7.95058e-07
cg06769820	-0.205485	3.28462e-09	7.95058e-07
cg17354880	-0.247217	3.28462e-09	7.95058e-07
cg17586345	0.261422	3.28462e-09	7.95058e-07
cg18825078	-0.361644	3.28462e-09	7.95058e-07
cg19213194	0.265369	3.28462e-09	7.95058e-07
cg19617213	-0.457797	3.28462e-09	7.95058e-07
cg22152887	0.200093	3.28462e-09	7.95058e-07
cg23095010	-0.307751	3.28462e-09	7.95058e-07
cg23820945	-0.239505	3.28462e-09	7.95058e-07
cg23885108	-0.268368	3.28462e-09	7.95058e-07
cg24670552	0.362398	3.28462e-09	7.95058e-07
cg26835302	-0.21741	3.28462e-09	7.95058e-07
cg04231643	-0.292135	3.94817e-09	9.2189e-07
cg04764012	-0.271244	3.94817e-09	9.2189e-07
cg06136573	-0.208417	3.94817e-09	9.2189e-07
cg07201717	-0.215535	3.94817e-09	9.2189e-07
cg09183671	-0.265687	3.94817e-09	9.2189e-07
cg09269619	0.244885	3.94817e-09	9.2189e-07
cg10590292	-0.242797	3.94817e-09	9.2189e-07
cg11457582	-0.254841	3.94817e-09	9.2189e-07
cg12183741	0.357491	3.94817e-09	9.2189e-07
cg14256028	0.31183	3.94817e-09	9.2189e-07
cg17750254	0.326061	3.94817e-09	9.2189e-07
cg18488855	0.364434	3.94817e-09	9.2189e-07
cg20271330	-0.305936	3.94817e-09	9.2189e-07
cg21953905	-0.291023	3.94817e-09	9.2189e-07
cg23633568	0.364924	3.94817e-09	9.2189e-07
cg23728864	0.365236	3.94817e-09	9.2189e-07
cg24026212	-0.279196	3.94817e-09	9.2189e-07
cg25020550	-0.208956	3.94817e-09	9.2189e-07
cg26276249	-0.259729	3.94817e-09	9.2189e-07
cg03889044	-0.385588	4.73504e-09	1.06347e-06
cg04550063	-0.276846	4.73504e-09	1.06347e-06
cg06491116	-0.366276	4.73504e-09	1.06347e-06
cg06776976	-0.311681	4.73504e-09	1.06347e-06
cg08965730	-0.297474	4.73504e-09	1.06347e-06
cg09110502	0.214309	4.73504e-09	1.06347e-06
cg09547909	0.484894	4.73504e-09	1.06347e-06
cg14453145	-0.480006	4.73504e-09	1.06347e-06
cg14587065	-0.26544	4.73504e-09	1.06347e-06
cg16254267	-0.353026	4.73504e-09	1.06347e-06
cg20209009	-0.25944	4.73504e-09	1.06347e-06
cg21881338	0.258874	4.73504e-09	1.06347e-06
cg23181590	0.267924	4.73504e-09	1.06347e-06
cg23467079	0.293533	4.73504e-09	1.06347e-06
cg26825569	-0.230385	4.73504e-09	1.06347e-06
cg04163540	-0.248679	5.66548e-09	1.22693e-06
cg08645860	-0.219484	5.66548e-09	1.22693e-06
cg09782637	0.329628	5.66548e-09	1.22693e-06
cg14346461	-0.277171	5.66548e-09	1.22693e-06
cg14466759	0.234497	5.66548e-09	1.22693e-06
cg17351376	-0.279067	5.66548e-09	1.22693e-06
cg17679619	0.366656	5.66548e-09	1.22693e-06
cg18598117	-0.581088	5.66548e-09	1.22693e-06
cg18628449	0.202394	5.66548e-09	1.22693e-06
cg21578596	0.358356	5.66548e-09	1.22693e-06
cg24137322	0.26438	5.66548e-09	1.22693e-06
cg25343246	-0.246271	5.66548e-09	1.22693e-06
cg25632883	0.37949	5.66548e-09	1.22693e-06
cg26358105	0.3576	5.66548e-09	1.22693e-06
cg00442282	-0.217418	6.76424e-09	1.42523e-06
cg03092271	0.266387	6.76424e-09	1.42523e-06
cg03253114	-0.207102	6.76424e-09	1.42523e-06
cg03995434	0.251312	6.76424e-09	1.42523e-06
cg05525416	0.40835	6.76424e-09	1.42523e-06
cg05914242	-0.220399	6.76424e-09	1.42523e-06
cg06648759	0.288879	6.76424e-09	1.42523e-06
cg15099397	-0.375587	6.76424e-09	1.42523e-06
cg16531348	-0.233467	6.76424e-09	1.42523e-06
cg18100753	-0.208444	6.76424e-09	1.42523e-06
cg21336300	-0.40444	6.76424e-09	1.42523e-06
cg00061031	0.400638	8.05841e-09	1.63547e-06
cg01643580	0.222573	8.05841e-09	1.63547e-06
cg02956387	0.225219	8.05841e-09	1.63547e-06
cg04104789	-0.270197	8.05841e-09	1.63547e-06
cg04472685	0.218965	8.05841e-09	1.63547e-06
cg06616202	0.293912	8.05841e-09	1.63547e-06
cg07374509	-0.269659	8.05841e-09	1.63547e-06
cg09784932	-0.224172	8.05841e-09	1.63547e-06
cg12921275	-0.292628	8.05841e-09	1.63547e-06
cg14742809	0.322312	8.05841e-09	1.63547e-06
cg17211223	-0.330554	8.05841e-09	1.63547e-06
cg17877786	0.245288	8.05841e-09	1.63547e-06
cg18343480	0.376658	8.05841e-09	1.63547e-06
cg19587237	0.369493	8.05841e-09	1.63547e-06
cg21170304	-0.335617	8.05841e-09	1.63547e-06
cg21646326	-0.401688	8.05841e-09	1.63547e-06
cg25586410	-0.54612	8.05841e-09	1.63547e-06
cg25643208	-0.210679	8.05841e-09	1.63547e-06
cg25997110	0.363858	8.05841e-09	1.63547e-06
cg00021540	-0.30632	9.58066e-09	1.86706e-06
cg00432328	0.484986	9.58066e-09	1.86706e-06
cg05055766	-0.304344	9.58066e-09	1.86706e-06
cg06092084	0.230019	9.58066e-09	1.86706e-06
cg07930510	-0.344396	9.58066e-09	1.86706e-06
cg08894487	-0.613149	9.58066e-09	1.86706e-06
cg09736361	0.279019	9.58066e-09	1.86706e-06
cg12240358	-0.541953	9.58066e-09	1.86706e-06
cg13053817	-0.20054	9.58066e-09	1.86706e-06
cg13992911	-0.391814	9.58066e-09	1.86706e-06
cg14526021	0.275938	9.58066e-09	1.86706e-06
cg16538749	0.309027	9.58066e-09	1.86706e-06
cg20229014	-0.230233	9.58066e-09	1.86706e-06
cg20284999	-0.286877	9.58066e-09	1.86706e-06
cg20535085	-0.375686	9.58066e-09	1.86706e-06
cg21158528	0.442589	9.58066e-09	1.86706e-06
cg24442572	0.414946	9.58066e-09	1.86706e-06
cg25843174	-0.317369	9.58066e-09	1.86706e-06
cg00729690	-0.278695	1.13669e-08	2.1433e-06
cg00921237	0.324784	1.13669e-08	2.1433e-06
cg01910478	0.21651	1.13669e-08	2.1433e-06
cg02614661	-0.255295	1.13669e-08	2.1433e-06
cg03747456	-0.37676	1.13669e-08	2.1433e-06
cg05709782	-0.204414	1.13669e-08	2.1433e-06
cg06288900	-0.275893	1.13669e-08	2.1433e-06
cg07133629	-0.228553	1.13669e-08	2.1433e-06
cg10091265	0.361665	1.13669e-08	2.1433e-06
cg11879514	-0.286076	1.13669e-08	2.1433e-06
cg14531665	0.228046	1.13669e-08	2.1433e-06
cg15133564	0.431895	1.13669e-08	2.1433e-06
cg16403725	0.278284	1.13669e-08	2.1433e-06
cg16809762	-0.393796	1.13669e-08	2.1433e-06
cg17284326	-0.241092	1.13669e-08	2.1433e-06
cg20065217	-0.253032	1.13669e-08	2.1433e-06
cg20708842	0.247502	1.13669e-08	2.1433e-06
cg23629183	-0.285245	1.13669e-08	2.1433e-06
cg26826183	-0.242664	1.13669e-08	2.1433e-06
cg01932691	-0.223166	1.34603e-08	2.45006e-06
cg05091734	-0.299778	1.34603e-08	2.45006e-06
cg05428701	0.407663	1.34603e-08	2.45006e-06
cg06125821	0.207029	1.34603e-08	2.45006e-06
cg06669759	0.22015	1.34603e-08	2.45006e-06
cg06683316	0.21721	1.34603e-08	2.45006e-06
cg07856521	0.2416	1.34603e-08	2.45006e-06
cg15971888	-0.496322	1.34603e-08	2.45006e-06
cg16711185	-0.236552	1.34603e-08	2.45006e-06
cg19312536	-0.227902	1.34603e-08	2.45006e-06
cg27433482	0.303181	1.34603e-08	2.45006e-06
cg00569276	-0.207038	1.5908e-08	2.78623e-06
cg00795812	-0.331155	1.5908e-08	2.78623e-06
cg01035616	-0.295586	1.5908e-08	2.78623e-06
cg01225850	0.259481	1.5908e-08	2.78623e-06
cg04058799	-0.30468	1.5908e-08	2.78623e-06
cg04784471	-0.21201	1.5908e-08	2.78623e-06
cg05206633	-0.403753	1.5908e-08	2.78623e-06
cg10286969	-0.329067	1.5908e-08	2.78623e-06
cg13615187	-0.277041	1.5908e-08	2.78623e-06
cg16207001	0.25364	1.5908e-08	2.78623e-06
cg16372976	0.365775	1.5908e-08	2.78623e-06
cg16597079	-0.311565	1.5908e-08	2.78623e-06
cg20651018	-0.256033	1.5908e-08	2.78623e-06
cg21202204	-0.259454	1.5908e-08	2.78623e-06
cg22543892	-0.379744	1.5908e-08	2.78623e-06
cg22903402	0.324849	1.5908e-08	2.78623e-06
cg25905215	0.298839	1.5908e-08	2.78623e-06
cg26300802	0.383464	1.5908e-08	2.78623e-06
cg27465849	0.227501	1.5908e-08	2.78623e-06
cg02001279	-0.420641	1.87662e-08	3.16601e-06
cg02931729	0.318327	1.87662e-08	3.16601e-06
cg04614339	-0.267313	1.87662e-08	3.16601e-06
cg04838147	-0.252613	1.87662e-08	3.16601e-06
cg05667817	-0.326457	1.87662e-08	3.16601e-06
cg06653026	-0.434692	1.87662e-08	3.16601e-06
cg06853339	-0.205716	1.87662e-08	3.16601e-06
cg06974034	0.403475	1.87662e-08	3.16601e-06
cg08707476	-0.271677	1.87662e-08	3.16601e-06
cg09456905	0.295433	1.87662e-08	3.16601e-06
cg13300521	0.212751	1.87662e-08	3.16601e-06
cg15933232	-0.25878	1.87662e-08	3.16601e-06
cg16170346	-0.333586	1.87662e-08	3.16601e-06
cg17735531	-0.360123	1.87662e-08	3.16601e-06
cg20234205	-0.267037	1.87662e-08	3.16601e-06
cg20374917	0.220891	1.87662e-08	3.16601e-06
cg23999801	-0.25961	1.87662e-08	3.16601e-06
cg24060874	0.468725	1.87662e-08	3.16601e-06
cg24201793	0.407077	1.87662e-08	3.16601e-06
cg24812891	-0.236291	1.87662e-08	3.16601e-06
cg25147622	0.366303	1.87662e-08	3.16601e-06
cg26107890	-0.298404	1.87662e-08	3.16601e-06
cg00519063	0.244416	2.2097e-08	3.60381e-06
cg03389720	0.350604	2.2097e-08	3.60381e-06
cg07183799	0.202585	2.2097e-08	3.60381e-06
cg10780949	-0.411321	2.2097e-08	3.60381e-06
cg11773558	0.456935	2.2097e-08	3.60381e-06
cg11868461	-0.27116	2.2097e-08	3.60381e-06
cg13408344	-0.212514	2.2097e-08	3.60381e-06
cg13860849	-0.214968	2.2097e-08	3.60381e-06
cg14260998	0.454724	2.2097e-08	3.60381e-06
cg15604182	0.331632	2.2097e-08	3.60381e-06
cg20927307	0.203434	2.2097e-08	3.60381e-06
cg21502786	-0.340378	2.2097e-08	3.60381e-06
cg24368031	-0.270304	2.2097e-08	3.60381e-06
cg25292663	0.27182	2.2097e-08	3.60381e-06
cg26325867	-0.291836	2.2097e-08	3.60381e-06
cg26507422	0.34538	2.2097e-08	3.60381e-06
cg26874872	-0.415569	2.2097e-08	3.60381e-06
cg00361695	-0.257981	2.59734e-08	4.10993e-06
cg01719223	-0.243189	2.59734e-08	4.10993e-06
cg01949798	-0.330253	2.59734e-08	4.10993e-06
cg02131049	-0.315523	2.59734e-08	4.10993e-06
cg03634997	-0.269625	2.59734e-08	4.10993e-06
cg07660627	0.390295	2.59734e-08	4.10993e-06
cg12187213	-0.233773	2.59734e-08	4.10993e-06
cg13492340	-0.241632	2.59734e-08	4.10993e-06
cg13636096	0.329969	2.59734e-08	4.10993e-06
cg16188379	0.364851	2.59734e-08	4.10993e-06
cg18183624	0.377012	2.59734e-08	4.10993e-06
cg18744234	-0.2582	2.59734e-08	4.10993e-06
cg21253590	0.263437	2.59734e-08	4.10993e-06
cg22471075	0.51141	2.59734e-08	4.10993e-06
cg22490780	-0.259362	2.59734e-08	4.10993e-06
cg23771949	0.346389	2.59734e-08	4.10993e-06
cg25471923	-0.21745	2.59734e-08	4.10993e-06
cg26234900	0.387008	2.59734e-08	4.10993e-06
cg00766497	-0.329794	3.0476e-08	4.67642e-06
cg03389650	-0.233891	3.0476e-08	4.67642e-06
cg05256999	-0.254204	3.0476e-08	4.67642e-06
cg07342783	-0.404385	3.0476e-08	4.67642e-06
cg08861957	0.480364	3.0476e-08	4.67642e-06
cg10899293	0.236242	3.0476e-08	4.67642e-06
cg11312108	0.392447	3.0476e-08	4.67642e-06
cg13392140	0.232044	3.0476e-08	4.67642e-06
cg13644317	0.335599	3.0476e-08	4.67642e-06
cg14707834	-0.288702	3.0476e-08	4.67642e-06
cg15020894	-0.216835	3.0476e-08	4.67642e-06
cg17929273	-0.287214	3.0476e-08	4.67642e-06
cg19907964	0.206911	3.0476e-08	4.67642e-06
cg21126506	-0.221182	3.0476e-08	4.67642e-06
cg21240762	-0.468511	3.0476e-08	4.67642e-06
cg21313980	0.21115	3.0476e-08	4.67642e-06
cg22525715	0.406296	3.0476e-08	4.67642e-06
cg23523711	0.303355	3.0476e-08	4.67642e-06
cg26161747	0.280835	3.0476e-08	4.67642e-06
cg26428889	0.201619	3.0476e-08	4.67642e-06
cg00573857	-0.381047	3.56993e-08	5.28447e-06
cg00868131	0.248756	3.56993e-08	5.28447e-06
cg02256455	0.245733	3.56993e-08	5.28447e-06
cg03109701	0.359386	3.56993e-08	5.28447e-06
cg07213487	-0.357511	3.56993e-08	5.28447e-06
cg08009211	-0.228634	3.56993e-08	5.28447e-06
cg08091666	-0.213992	3.56993e-08	5.28447e-06
cg08145617	-0.209759	3.56993e-08	5.28447e-06
cg08703872	-0.345402	3.56993e-08	5.28447e-06
cg09740450	-0.312868	3.56993e-08	5.28447e-06
cg11790857	-0.293294	3.56993e-08	5.28447e-06
cg12659114	-0.416326	3.56993e-08	5.28447e-06
cg13473086	0.269705	3.56993e-08	5.28447e-06
cg15264255	-0.380382	3.56993e-08	5.28447e-06
cg15605746	0.277425	3.56993e-08	5.28447e-06
cg16152753	0.472908	3.56993e-08	5.28447e-06
cg16707438	0.313757	3.56993e-08	5.28447e-06
cg17740140	0.223302	3.56993e-08	5.28447e-06
cg18109289	0.291386	3.56993e-08	5.28447e-06
cg18476766	-0.424084	3.56993e-08	5.28447e-06
cg18766033	-0.203436	3.56993e-08	5.28447e-06
cg18866212	0.308491	3.56993e-08	5.28447e-06
cg19301632	-0.30462	3.56993e-08	5.28447e-06
cg20482280	-0.333138	3.56993e-08	5.28447e-06
cg22559013	-0.257196	3.56993e-08	5.28447e-06
cg23302998	-0.446887	3.56993e-08	5.28447e-06
cg23398091	-0.25235	3.56993e-08	5.28447e-06
cg25721039	-0.288254	3.56993e-08	5.28447e-06
cg26156382	-0.221654	3.56993e-08	5.28447e-06
cg26374823	0.205012	3.56993e-08	5.28447e-06
cg00261832	0.26367	4.17476e-08	5.93397e-06
cg00423729	-0.202757	4.17476e-08	5.93397e-06
cg03234777	-0.217027	4.17476e-08	5.93397e-06
cg03892631	0.448053	4.17476e-08	5.93397e-06
cg05521792	-0.397966	4.17476e-08	5.93397e-06
cg06439941	0.404536	4.17476e-08	5.93397e-06
cg07433178	-0.287988	4.17476e-08	5.93397e-06
cg07862358	0.229806	4.17476e-08	5.93397e-06
cg09839443	-0.27563	4.17476e-08	5.93397e-06
cg13661827	-0.349266	4.17476e-08	5.93397e-06
cg16819051	-0.261972	4.17476e-08	5.93397e-06
cg16997486	-0.385804	4.17476e-08	5.93397e-06
cg17581870	-0.261222	4.17476e-08	5.93397e-06
cg18252102	0.424903	4.17476e-08	5.93397e-06
cg19787448	-0.249188	4.17476e-08	5.93397e-06
cg19989581	0.336844	4.17476e-08	5.93397e-06
cg20634074	-0.364995	4.17476e-08	5.93397e-06
cg20986665	-0.410101	4.17476e-08	5.93397e-06
cg21227619	0.252419	4.17476e-08	5.93397e-06
cg21936552	0.331386	4.17476e-08	5.93397e-06
cg22280705	-0.287197	4.17476e-08	5.93397e-06
cg23505303	0.211848	4.17476e-08	5.93397e-06
cg23533270	-0.347497	4.17476e-08	5.93397e-06
cg23974418	-0.244211	4.17476e-08	5.93397e-06
cg24960158	-0.427957	4.17476e-08	5.93397e-06
cg00735907	-0.212405	4.87424e-08	6.72431e-06
cg01031312	-0.378145	4.87424e-08	6.72431e-06
cg01078989	-0.21031	4.87424e-08	6.72431e-06
cg01679108	-0.269015	4.87424e-08	6.72431e-06
cg03419948	-0.319397	4.87424e-08	6.72431e-06
cg03879320	-0.316195	4.87424e-08	6.72431e-06
cg05787038	-0.240677	4.87424e-08	6.72431e-06
cg07331701	0.243871	4.87424e-08	6.72431e-06
cg10579840	-0.371019	4.87424e-08	6.72431e-06
cg11841127	-0.253353	4.87424e-08	6.72431e-06
cg12029105	0.399383	4.87424e-08	6.72431e-06
cg15068842	-0.404575	4.87424e-08	6.72431e-06
cg15174393	-0.36882	4.87424e-08	6.72431e-06
cg16222367	-0.435577	4.87424e-08	6.72431e-06
cg16523490	-0.353614	4.87424e-08	6.72431e-06
cg18031675	-0.231248	4.87424e-08	6.72431e-06
cg18840931	-0.412894	4.87424e-08	6.72431e-06
cg19172222	-0.231915	4.87424e-08	6.72431e-06
cg23687149	-0.247567	4.87424e-08	6.72431e-06
cg24621042	-0.253722	4.87424e-08	6.72431e-06
cg26576047	-0.24558	4.87424e-08	6.72431e-06
cg27088176	0.342883	4.87424e-08	6.72431e-06
cg27280535	0.268596	4.87424e-08	6.72431e-06
cg00024471	-0.394548	5.6818e-08	7.55162e-06
cg00603617	-0.364195	5.6818e-08	7.55162e-06
cg02030410	0.295969	5.6818e-08	7.55162e-06
cg04513311	0.214055	5.6818e-08	7.55162e-06
cg06380072	-0.230512	5.6818e-08	7.55162e-06
cg06499481	0.225345	5.6818e-08	7.55162e-06
cg08106706	0.254957	5.6818e-08	7.55162e-06
cg08162372	-0.527421	5.6818e-08	7.55162e-06
cg08180028	-0.341988	5.6818e-08	7.55162e-06
cg10234998	0.248745	5.6818e-08	7.55162e-06
cg11869007	-0.388962	5.6818e-08	7.55162e-06
cg11966803	0.296162	5.6818e-08	7.55162e-06
cg13156411	0.321139	5.6818e-08	7.55162e-06
cg13922488	0.244467	5.6818e-08	7.55162e-06
cg13933043	-0.223344	5.6818e-08	7.55162e-06
cg15834395	-0.267688	5.6818e-08	7.55162e-06
cg15936718	-0.202621	5.6818e-08	7.55162e-06
cg16430402	0.218874	5.6818e-08	7.55162e-06
cg16585911	-0.240555	5.6818e-08	7.55162e-06
cg16904330	-0.466253	5.6818e-08	7.55162e-06
cg17548735	0.39116	5.6818e-08	7.55162e-06
cg17938623	-0.211412	5.6818e-08	7.55162e-06
cg22191696	-0.202473	5.6818e-08	7.55162e-06
cg22963915	-0.412676	5.6818e-08	7.55162e-06
cg23206888	0.350418	5.6818e-08	7.55162e-06
cg23497020	-0.369123	5.6818e-08	7.55162e-06
cg24681499	0.292064	5.6818e-08	7.55162e-06
cg26504529	-0.216052	5.6818e-08	7.55162e-06
cg00013475	-0.219933	6.61299e-08	8.50154e-06
cg01287605	-0.232743	6.61299e-08	8.50154e-06
cg03069737	0.208394	6.61299e-08	8.50154e-06
cg04876500	0.339624	6.61299e-08	8.50154e-06
cg05166490	-0.317025	6.61299e-08	8.50154e-06
cg05687660	-0.303547	6.61299e-08	8.50154e-06
cg08324925	-0.291036	6.61299e-08	8.50154e-06
cg09911083	0.251412	6.61299e-08	8.50154e-06
cg10412384	0.251139	6.61299e-08	8.50154e-06
cg11333189	-0.299988	6.61299e-08	8.50154e-06
cg13324701	0.226269	6.61299e-08	8.50154e-06
cg14597586	0.244868	6.61299e-08	8.50154e-06
cg15251319	0.303613	6.61299e-08	8.50154e-06
cg15599668	-0.341171	6.61299e-08	8.50154e-06
cg15973075	-0.328042	6.61299e-08	8.50154e-06
cg17170463	-0.210106	6.61299e-08	8.50154e-06
cg17810966	-0.214608	6.61299e-08	8.50154e-06
cg18942813	0.443601	6.61299e-08	8.50154e-06
cg19296520	-0.385367	6.61299e-08	8.50154e-06
cg26025944	-0.230842	6.61299e-08	8.50154e-06
cg26942169	0.245498	6.61299e-08	8.50154e-06
cg27037013	-0.397312	6.61299e-08	8.50154e-06
cg00902823	-0.250587	7.68498e-08	9.57473e-06
cg01778939	0.377818	7.68498e-08	9.57473e-06
cg02192731	0.332096	7.68498e-08	9.57473e-06
cg02424715	-0.360178	7.68498e-08	9.57473e-06
cg02503376	0.330623	7.68498e-08	9.57473e-06
cg04762676	0.224326	7.68498e-08	9.57473e-06
cg04878826	-0.323515	7.68498e-08	9.57473e-06
cg05404787	-0.392426	7.68498e-08	9.57473e-06
cg06464452	-0.456581	7.68498e-08	9.57473e-06
cg10566581	0.244575	7.68498e-08	9.57473e-06
cg10915716	0.315962	7.68498e-08	9.57473e-06
cg11361827	-0.349998	7.68498e-08	9.57473e-06
cg12761788	-0.412482	7.68498e-08	9.57473e-06
cg12980830	-0.20315	7.68498e-08	9.57473e-06
cg13855243	-0.329906	7.68498e-08	9.57473e-06
cg16571794	-0.36081	7.68498e-08	9.57473e-06
cg18050543	-0.326643	7.68498e-08	9.57473e-06
cg18108753	-0.200874	7.68498e-08	9.57473e-06
cg18247307	-0.360924	7.68498e-08	9.57473e-06
cg18418051	-0.279471	7.68498e-08	9.57473e-06
cg23458145	-0.375055	7.68498e-08	9.57473e-06
cg23841608	0.218256	7.68498e-08	9.57473e-06
cg24817257	-0.225377	7.68498e-08	9.57473e-06
cg25506059	-0.404441	7.68498e-08	9.57473e-06
cg26365254	0.296725	7.68498e-08	9.57473e-06
cg26612230	-0.208117	7.68498e-08	9.57473e-06
cg00744791	-0.226748	8.91758e-08	1.07957e-05
cg02137984	0.216971	8.91758e-08	1.07957e-05
cg02208820	0.234872	8.91758e-08	1.07957e-05
cg04414917	-0.222989	8.91758e-08	1.07957e-05
cg05279137	-0.398143	8.91758e-08	1.07957e-05
cg07158065	0.323506	8.91758e-08	1.07957e-05
cg07177661	-0.427271	8.91758e-08	1.07957e-05
cg08940853	-0.237852	8.91758e-08	1.07957e-05
cg09255851	0.479833	8.91758e-08	1.07957e-05
cg09308580	-0.316986	8.91758e-08	1.07957e-05
cg11573518	-0.280718	8.91758e-08	1.07957e-05
cg11737081	0.241422	8.91758e-08	1.07957e-05
cg13814396	-0.392753	8.91758e-08	1.07957e-05
cg14178336	0.420727	8.91758e-08	1.07957e-05
cg14325837	-0.316342	8.91758e-08	1.07957e-05
cg14514226	-0.206204	8.91758e-08	1.07957e-05
cg14872074	-0.228014	8.91758e-08	1.07957e-05
cg15211655	-0.253097	8.91758e-08	1.07957e-05
cg17580616	-0.271033	8.91758e-08	1.07957e-05
cg17880622	-0.379765	8.91758e-08	1.07957e-05
cg17976229	-0.445175	8.91758e-08	1.07957e-05
cg18764008	-0.227603	8.91758e-08	1.07957e-05
cg18767278	-0.290695	8.91758e-08	1.07957e-05
cg19375530	0.385858	8.91758e-08	1.07957e-05
cg20227212	0.239462	8.91758e-08	1.07957e-05
cg20242937	-0.251422	8.91758e-08	1.07957e-05
cg20689661	-0.46889	8.91758e-08	1.07957e-05
cg22286382	-0.276149	8.91758e-08	1.07957e-05
cg25414370	-0.24895	8.91758e-08	1.07957e-05
cg27625491	-0.317763	8.91758e-08	1.07957e-05
cg00221494	0.217702	1.03327e-07	1.21283e-05
cg00296038	0.213911	1.03327e-07	1.21283e-05
cg00566759	0.336062	1.03327e-07	1.21283e-05
cg02895724	0.295159	1.03327e-07	1.21283e-05
cg03318667	0.295283	1.03327e-07	1.21283e-05
cg03467809	0.237176	1.03327e-07	1.21283e-05
cg03643904	-0.323434	1.03327e-07	1.21283e-05
cg04921578	0.313362	1.03327e-07	1.21283e-05
cg05240610	0.206465	1.03327e-07	1.21283e-05
cg05302218	0.279618	1.03327e-07	1.21283e-05
cg06936290	-0.301612	1.03327e-07	1.21283e-05
cg07427475	-0.427589	1.03327e-07	1.21283e-05
cg08346735	-0.301599	1.03327e-07	1.21283e-05
cg09645291	-0.337275	1.03327e-07	1.21283e-05
cg10627206	0.210616	1.03327e-07	1.21283e-05
cg11101889	-0.328182	1.03327e-07	1.21283e-05
cg11170041	0.226864	1.03327e-07	1.21283e-05
cg11378101	-0.232155	1.03327e-07	1.21283e-05
cg11703212	0.315403	1.03327e-07	1.21283e-05
cg12748258	-0.204004	1.03327e-07	1.21283e-05
cg13289788	0.213318	1.03327e-07	1.21283e-05
cg16492597	-0.319594	1.03327e-07	1.21283e-05
cg16990945	0.273309	1.03327e-07	1.21283e-05
cg17864091	-0.244122	1.03327e-07	1.21283e-05
cg17921080	-0.22543	1.03327e-07	1.21283e-05
cg19235893	-0.2836	1.03327e-07	1.21283e-05
cg20403938	-0.323817	1.03327e-07	1.21283e-05
cg24422202	-0.224542	1.03327e-07	1.21283e-05
cg24984834	0.307037	1.03327e-07	1.21283e-05
cg00725356	0.250802	1.19554e-07	1.35407e-05
cg02855432	0.294495	1.19554e-07	1.35407e-05
cg03634833	-0.358668	1.19554e-07	1.35407e-05
cg04745771	-0.208202	1.19554e-07	1.35407e-05
cg04925385	-0.284743	1.19554e-07	1.35407e-05
cg05125838	-0.222711	1.19554e-07	1.35407e-05
cg05461503	0.37947	1.19554e-07	1.35407e-05
cg05834639	-0.291888	1.19554e-07	1.35407e-05
cg06269673	-0.239787	1.19554e-07	1.35407e-05
cg06743782	-0.436625	1.19554e-07	1.35407e-05
cg06973234	0.281967	1.19554e-07	1.35407e-05
cg06999776	-0.349252	1.19554e-07	1.35407e-05
cg07276007	-0.208694	1.19554e-07	1.35407e-05
cg07481273	-0.210958	1.19554e-07	1.35407e-05
cg08151809	-0.278632	1.19554e-07	1.35407e-05
cg08599635	0.419977	1.19554e-07	1.35407e-05
cg08612271	-0.34403	1.19554e-07	1.35407e-05
cg09174653	-0.32677	1.19554e-07	1.35407e-05
cg10464418	-0.291193	1.19554e-07	1.35407e-05
cg10944735	-0.23728	1.19554e-07	1.35407e-05
cg11481687	0.244465	1.19554e-07	1.35407e-05
cg11500467	-0.324231	1.19554e-07	1.35407e-05
cg15453278	-0.385766	1.19554e-07	1.35407e-05
cg16243546	-0.229837	1.19554e-07	1.35407e-05
cg16864825	-0.305409	1.19554e-07	1.35407e-05
cg17537935	-0.347545	1.19554e-07	1.35407e-05
cg19850406	0.361555	1.19554e-07	1.35407e-05
cg20052718	-0.263412	1.19554e-07	1.35407e-05
cg21032058	-0.315067	1.19554e-07	1.35407e-05
cg23029597	0.230828	1.19554e-07	1.35407e-05
cg23091984	0.239683	1.19554e-07	1.35407e-05
cg25946326	-0.221835	1.19554e-07	1.35407e-05
cg27090988	-0.227036	1.19554e-07	1.35407e-05
cg00122854	0.301672	1.38134e-07	1.50508e-05
cg02203067	-0.372878	1.38134e-07	1.50508e-05
cg05260346	0.278235	1.38134e-07	1.50508e-05
cg06114556	0.287764	1.38134e-07	1.50508e-05
cg06448424	0.278524	1.38134e-07	1.50508e-05
cg08467887	-0.258493	1.38134e-07	1.50508e-05
cg08676975	-0.220519	1.38134e-07	1.50508e-05
cg09059466	0.37466	1.38134e-07	1.50508e-05
cg09249682	-0.296749	1.38134e-07	1.50508e-05
cg09506001	0.451319	1.38134e-07	1.50508e-05
cg10008636	-0.201787	1.38134e-07	1.50508e-05
cg13169065	-0.270879	1.38134e-07	1.50508e-05
cg13531176	-0.272597	1.38134e-07	1.50508e-05
cg15174682	-0.226947	1.38134e-07	1.50508e-05
cg15257376	-0.212937	1.38134e-07	1.50508e-05
cg17231906	-0.238658	1.38134e-07	1.50508e-05
cg17284536	0.354667	1.38134e-07	1.50508e-05
cg17339234	-0.228863	1.38134e-07	1.50508e-05
cg17546721	-0.275343	1.38134e-07	1.50508e-05
cg20692268	-0.293886	1.38134e-07	1.50508e-05
cg22575261	-0.248072	1.38134e-07	1.50508e-05
cg22858170	0.263448	1.38134e-07	1.50508e-05
cg23919844	0.380757	1.38134e-07	1.50508e-05
cg24026757	-0.214424	1.38134e-07	1.50508e-05
cg24260931	0.280342	1.38134e-07	1.50508e-05
cg25894374	0.208331	1.38134e-07	1.50508e-05
cg25968937	-0.226168	1.38134e-07	1.50508e-05
cg26702929	-0.265545	1.38134e-07	1.50508e-05
cg26767083	-0.264407	1.38134e-07	1.50508e-05
cg26798786	-0.339121	1.38134e-07	1.50508e-05
cg00925096	-0.395992	1.59383e-07	1.68318e-05
cg01614598	-0.208362	1.59383e-07	1.68318e-05
cg01800148	-0.380237	1.59383e-07	1.68318e-05
cg04193422	-0.254467	1.59383e-07	1.68318e-05
cg04255391	-0.42869	1.59383e-07	1.68318e-05
cg05183229	-0.271573	1.59383e-07	1.68318e-05
cg08220872	0.2861	1.59383e-07	1.68318e-05
cg10012393	0.239451	1.59383e-07	1.68318e-05
cg13128052	0.321898	1.59383e-07	1.68318e-05
cg14639904	-0.248825	1.59383e-07	1.68318e-05
cg16589802	-0.282434	1.59383e-07	1.68318e-05
cg16594165	-0.212839	1.59383e-07	1.68318e-05
cg16709232	-0.266281	1.59383e-07	1.68318e-05
cg17099072	0.23098	1.59383e-07	1.68318e-05
cg19388930	-0.374154	1.59383e-07	1.68318e-05
cg19518308	0.280937	1.59383e-07	1.68318e-05
cg19548859	-0.329561	1.59383e-07	1.68318e-05
cg19551485	-0.370133	1.59383e-07	1.68318e-05
cg19633390	0.432931	1.59383e-07	1.68318e-05
cg19963589	0.223583	1.59383e-07	1.68318e-05
cg24895178	0.287921	1.59383e-07	1.68318e-05
cg25428494	-0.372388	1.59383e-07	1.68318e-05
cg25582295	-0.304989	1.59383e-07	1.68318e-05
cg25729560	0.362239	1.59383e-07	1.68318e-05
cg26660547	-0.385258	1.59383e-07	1.68318e-05
cg00435245	0.400149	1.83652e-07	1.88869e-05
cg01744056	-0.274246	1.83652e-07	1.88869e-05
cg02303386	-0.264924	1.83652e-07	1.88869e-05
cg02403929	-0.326069	1.83652e-07	1.88869e-05
cg03308120	-0.247731	1.83652e-07	1.88869e-05
cg03480935	-0.360381	1.83652e-07	1.88869e-05
cg03676842	0.230837	1.83652e-07	1.88869e-05
cg04996689	-0.420102	1.83652e-07	1.88869e-05
cg07005444	-0.229128	1.83652e-07	1.88869e-05
cg07782221	-0.266633	1.83652e-07	1.88869e-05
cg07790176	-0.254277	1.83652e-07	1.88869e-05
cg07791866	-0.318291	1.83652e-07	1.88869e-05
cg12376402	-0.338075	1.83652e-07	1.88869e-05
cg12403889	-0.331944	1.83652e-07	1.88869e-05
cg12926104	-0.344873	1.83652e-07	1.88869e-05
cg15270353	-0.21487	1.83652e-07	1.88869e-05
cg16155382	-0.231641	1.83652e-07	1.88869e-05
cg16862295	-0.251932	1.83652e-07	1.88869e-05
cg17356280	-0.33358	1.83652e-07	1.88869e-05
cg19540471	0.333487	1.83652e-07	1.88869e-05
cg20112079	-0.215183	1.83652e-07	1.88869e-05
cg20942286	-0.543395	1.83652e-07	1.88869e-05
cg20984972	0.358048	1.83652e-07	1.88869e-05
cg21663667	0.241664	1.83652e-07	1.88869e-05
cg23963984	-0.283287	1.83652e-07	1.88869e-05
cg24084504	-0.238663	1.83652e-07	1.88869e-05
cg24163242	0.294636	1.83652e-07	1.88869e-05
cg26295774	-0.378052	1.83652e-07	1.88869e-05
cg27319563	0.315465	1.83652e-07	1.88869e-05
cg00027037	-0.224828	2.11339e-07	2.1049e-05
cg00179906	0.263118	2.11339e-07	2.1049e-05
cg01200289	-0.262549	2.11339e-07	2.1049e-05
cg01955492	-0.341378	2.11339e-07	2.1049e-05
cg03240301	-0.366306	2.11339e-07	2.1049e-05
cg03569876	0.28178	2.11339e-07	2.1049e-05
cg04741118	0.301896	2.11339e-07	2.1049e-05
cg04912316	0.229382	2.11339e-07	2.1049e-05
cg05012356	-0.242219	2.11339e-07	2.1049e-05
cg05914034	0.265861	2.11339e-07	2.1049e-05
cg09641077	-0.210762	2.11339e-07	2.1049e-05
cg09803959	-0.209247	2.11339e-07	2.1049e-05
cg11123744	-0.410901	2.11339e-07	2.1049e-05
cg11684647	-0.446928	2.11339e-07	2.1049e-05
cg11922164	-0.246048	2.11339e-07	2.1049e-05
cg12912663	-0.321354	2.11339e-07	2.1049e-05
cg12962778	-0.267098	2.11339e-07	2.1049e-05
cg13322063	-0.291016	2.11339e-07	2.1049e-05
cg13326227	-0.392156	2.11339e-07	2.1049e-05
cg13425938	0.292367	2.11339e-07	2.1049e-05
cg14299675	0.227047	2.11339e-07	2.1049e-05
cg14564724	0.350501	2.11339e-07	2.1049e-05
cg15471825	0.203162	2.11339e-07	2.1049e-05
cg16180552	0.369636	2.11339e-07	2.1049e-05
cg16484912	-0.280558	2.11339e-07	2.1049e-05
cg17717169	0.394443	2.11339e-07	2.1049e-05
cg18170454	-0.22315	2.11339e-07	2.1049e-05
cg19400113	-0.276867	2.11339e-07	2.1049e-05
cg19511435	-0.237976	2.11339e-07	2.1049e-05
cg21468274	0.314626	2.11339e-07	2.1049e-05
cg23699274	-0.316868	2.11339e-07	2.1049e-05
cg24054898	0.291756	2.11339e-07	2.1049e-05
cg25073093	-0.240161	2.11339e-07	2.1049e-05
cg25769889	0.358678	2.11339e-07	2.1049e-05
cg26188420	0.346866	2.11339e-07	2.1049e-05
cg26580869	-0.393757	2.11339e-07	2.1049e-05
cg27064337	-0.212561	2.11339e-07	2.1049e-05
cg27109877	-0.435939	2.11339e-07	2.1049e-05
cg27631057	0.352664	2.11339e-07	2.1049e-05
cg03380643	-0.295578	2.42882e-07	2.35712e-05
cg04034290	-0.216312	2.42882e-07	2.35712e-05
cg05573434	-0.232418	2.42882e-07	2.35712e-05
cg06622199	-0.220982	2.42882e-07	2.35712e-05
cg06640020	0.26992	2.42882e-07	2.35712e-05
cg07326016	-0.204716	2.42882e-07	2.35712e-05
cg07751669	0.314986	2.42882e-07	2.35712e-05
cg08523384	0.359114	2.42882e-07	2.35712e-05
cg09120609	-0.205885	2.42882e-07	2.35712e-05
cg09530108	0.40534	2.42882e-07	2.35712e-05
cg09671951	0.209529	2.42882e-07	2.35712e-05
cg12497914	0.233662	2.42882e-07	2.35712e-05
cg13795819	0.220191	2.42882e-07	2.35712e-05
cg14196225	-0.276595	2.42882e-07	2.35712e-05
cg14264901	0.237678	2.42882e-07	2.35712e-05
cg16335919	0.321819	2.42882e-07	2.35712e-05
cg16926930	-0.374053	2.42882e-07	2.35712e-05
cg17272549	0.400476	2.42882e-07	2.35712e-05
cg18887458	-0.252855	2.42882e-07	2.35712e-05
cg19723805	-0.22079	2.42882e-07	2.35712e-05
cg19887404	-0.226106	2.42882e-07	2.35712e-05
cg22358291	0.392603	2.42882e-07	2.35712e-05
cg24729879	0.354678	2.42882e-07	2.35712e-05
cg27619796	-0.254179	2.42882e-07	2.35712e-05
cg00164678	-0.238984	2.78778e-07	2.62146e-05
cg01536803	-0.20576	2.78778e-07	2.62146e-05
cg03666439	-0.212809	2.78778e-07	2.62146e-05
cg04092800	-0.261619	2.78778e-07	2.62146e-05
cg04340651	0.20884	2.78778e-07	2.62146e-05
cg04740898	0.37448	2.78778e-07	2.62146e-05
cg04774103	-0.257441	2.78778e-07	2.62146e-05
cg04927537	-0.240074	2.78778e-07	2.62146e-05
cg05329893	-0.335499	2.78778e-07	2.62146e-05
cg05609039	-0.249363	2.78778e-07	2.62146e-05
cg05939560	-0.227479	2.78778e-07	2.62146e-05
cg06181697	-0.301644	2.78778e-07	2.62146e-05
cg06531870	-0.355887	2.78778e-07	2.62146e-05
cg06748978	0.226775	2.78778e-07	2.62146e-05
cg09316607	0.288006	2.78778e-07	2.62146e-05
cg10355814	0.386105	2.78778e-07	2.62146e-05
cg12257692	0.225969	2.78778e-07	2.62146e-05
cg12786945	-0.21333	2.78778e-07	2.62146e-05
cg13763232	0.204008	2.78778e-07	2.62146e-05
cg14192029	0.216183	2.78778e-07	2.62146e-05
cg14219365	0.350118	2.78778e-07	2.62146e-05
cg15284082	-0.328527	2.78778e-07	2.62146e-05
cg15720535	-0.305834	2.78778e-07	2.62146e-05
cg16061761	-0.219357	2.78778e-07	2.62146e-05
cg16277510	-0.346222	2.78778e-07	2.62146e-05
cg16638580	0.227009	2.78778e-07	2.62146e-05
cg17571559	-0.338078	2.78778e-07	2.62146e-05
cg18159276	0.315427	2.78778e-07	2.62146e-05
cg18404374	0.390726	2.78778e-07	2.62146e-05
cg18485193	0.259909	2.78778e-07	2.62146e-05
cg19649564	-0.247879	2.78778e-07	2.62146e-05
cg20053454	-0.314335	2.78778e-07	2.62146e-05
cg20510988	0.266669	2.78778e-07	2.62146e-05
cg22027471	-0.223716	2.78778e-07	2.62146e-05
cg23204096	-0.253949	2.78778e-07	2.62146e-05
cg25124943	-0.27434	2.78778e-07	2.62146e-05
cg27507284	0.301507	2.78778e-07	2.62146e-05
cg01471232	-0.384341	3.19576e-07	2.90364e-05
cg01800297	-0.201072	3.19576e-07	2.90364e-05
cg02443072	-0.40738	3.19576e-07	2.90364e-05
cg05836788	-0.202419	3.19576e-07	2.90364e-05
cg06328674	0.282063	3.19576e-07	2.90364e-05
cg06767701	-0.27074	3.19576e-07	2.90364e-05
cg08163163	0.313937	3.19576e-07	2.90364e-05
cg09244277	-0.302735	3.19576e-07	2.90364e-05
cg09948076	-0.427282	3.19576e-07	2.90364e-05
cg10016364	-0.330979	3.19576e-07	2.90364e-05
cg10347759	-0.247218	3.19576e-07	2.90364e-05
cg10854441	-0.265895	3.19576e-07	2.90364e-05
cg11989011	-0.232305	3.19576e-07	2.90364e-05
cg12228534	-0.230769	3.19576e-07	2.90364e-05
cg12361352	-0.441408	3.19576e-07	2.90364e-05
cg15099418	-0.271681	3.19576e-07	2.90364e-05
cg15608714	0.217624	3.19576e-07	2.90364e-05
cg17421241	-0.236582	3.19576e-07	2.90364e-05
cg17482801	0.302338	3.19576e-07	2.90364e-05
cg18780769	-0.242298	3.19576e-07	2.90364e-05
cg18789786	0.297573	3.19576e-07	2.90364e-05
cg18904855	-0.307599	3.19576e-07	2.90364e-05
cg19529732	-0.403192	3.19576e-07	2.90364e-05
cg20003368	-0.25134	3.19576e-07	2.90364e-05
cg20512669	0.201218	3.19576e-07	2.90364e-05
cg20648240	-0.234975	3.19576e-07	2.90364e-05
cg21213111	-0.209571	3.19576e-07	2.90364e-05
cg21545013	-0.293955	3.19576e-07	2.90364e-05
cg22220806	-0.235867	3.19576e-07	2.90364e-05
cg22969666	0.268859	3.19576e-07	2.90364e-05
cg23027580	-0.370653	3.19576e-07	2.90364e-05
cg23259813	-0.22795	3.19576e-07	2.90364e-05
cg24218620	0.31684	3.19576e-07	2.90364e-05
cg25115422	0.258381	3.19576e-07	2.90364e-05
cg25997796	-0.20144	3.19576e-07	2.90364e-05
cg27372732	-0.240966	3.19576e-07	2.90364e-05
cg00223899	-0.235689	3.65897e-07	3.22241e-05
cg00483992	0.300089	3.65897e-07	3.22241e-05
cg01593787	-0.219466	3.65897e-07	3.22241e-05
cg02830936	0.379639	3.65897e-07	3.22241e-05
cg03805896	0.307538	3.65897e-07	3.22241e-05
cg04203883	-0.222446	3.65897e-07	3.22241e-05
cg05094429	-0.360714	3.65897e-07	3.22241e-05
cg05702737	-0.209496	3.65897e-07	3.22241e-05
cg06365057	-0.265479	3.65897e-07	3.22241e-05
cg06530347	-0.313896	3.65897e-07	3.22241e-05
cg06593258	-0.286012	3.65897e-07	3.22241e-05
cg06975080	-0.257193	3.65897e-07	3.22241e-05
cg07021906	-0.429783	3.65897e-07	3.22241e-05
cg09619598	0.212293	3.65897e-07	3.22241e-05
cg10637512	-0.428531	3.65897e-07	3.22241e-05
cg11688469	0.207051	3.65897e-07	3.22241e-05
cg12280901	-0.265301	3.65897e-07	3.22241e-05
cg12565179	-0.218224	3.65897e-07	3.22241e-05
cg13398658	0.283291	3.65897e-07	3.22241e-05
cg14130985	-0.233509	3.65897e-07	3.22241e-05
cg16449699	0.296526	3.65897e-07	3.22241e-05
cg17192315	-0.210338	3.65897e-07	3.22241e-05
cg17819732	-0.343769	3.65897e-07	3.22241e-05
cg19807694	0.284689	3.65897e-07	3.22241e-05
cg20961943	0.316027	3.65897e-07	3.22241e-05
cg22532475	-0.224186	3.65897e-07	3.22241e-05
cg23220637	0.352507	3.65897e-07	3.22241e-05
cg23766996	-0.227573	3.65897e-07	3.22241e-05
cg24128943	0.256637	3.65897e-07	3.22241e-05
cg00624477	-0.262807	4.18421e-07	3.56821e-05
cg00961940	-0.265762	4.18421e-07	3.56821e-05
cg01119512	-0.230229	4.18421e-07	3.56821e-05
cg01542019	-0.390421	4.18421e-07	3.56821e-05
cg02254554	-0.38624	4.18421e-07	3.56821e-05
cg03114584	-0.232251	4.18421e-07	3.56821e-05
cg03276479	0.306754	4.18421e-07	3.56821e-05
cg03611307	0.223159	4.18421e-07	3.56821e-05
cg03701759	0.228061	4.18421e-07	3.56821e-05
cg04154281	-0.209446	4.18421e-07	3.56821e-05
cg04198535	0.23734	4.18421e-07	3.56821e-05
cg04694022	0.301443	4.18421e-07	3.56821e-05
cg04901835	-0.257353	4.18421e-07	3.56821e-05
cg05750323	-0.209531	4.18421e-07	3.56821e-05
cg05763306	0.343186	4.18421e-07	3.56821e-05
cg05840541	-0.319054	4.18421e-07	3.56821e-05
cg06355422	0.370178	4.18421e-07	3.56821e-05
cg06895767	0.26283	4.18421e-07	3.56821e-05
cg09226388	-0.372906	4.18421e-07	3.56821e-05
cg10158541	-0.214266	4.18421e-07	3.56821e-05
cg10952804	-0.283145	4.18421e-07	3.56821e-05
cg11162839	-0.320139	4.18421e-07	3.56821e-05
cg11595545	-0.465542	4.18421e-07	3.56821e-05
cg14550985	-0.300819	4.18421e-07	3.56821e-05
cg14585415	-0.253486	4.18421e-07	3.56821e-05
cg15845673	-0.305322	4.18421e-07	3.56821e-05
cg15993652	-0.227721	4.18421e-07	3.56821e-05
cg16553024	0.371301	4.18421e-07	3.56821e-05
cg17215361	0.325289	4.18421e-07	3.56821e-05
cg17510056	-0.295326	4.18421e-07	3.56821e-05
cg17591640	0.253327	4.18421e-07	3.56821e-05
cg17647823	-0.243807	4.18421e-07	3.56821e-05
cg19521610	-0.333228	4.18421e-07	3.56821e-05
cg20943999	0.407162	4.18421e-07	3.56821e-05
cg21118367	-0.201533	4.18421e-07	3.56821e-05
cg21448741	-0.225235	4.18421e-07	3.56821e-05
cg21700774	0.359098	4.18421e-07	3.56821e-05
cg21726551	-0.325202	4.18421e-07	3.56821e-05
cg21949157	-0.22052	4.18421e-07	3.56821e-05
cg22274117	-0.377937	4.18421e-07	3.56821e-05
cg22917372	0.256687	4.18421e-07	3.56821e-05
cg23383138	0.204527	4.18421e-07	3.56821e-05
cg24543400	-0.232172	4.18421e-07	3.56821e-05
cg24770408	0.216269	4.18421e-07	3.56821e-05
cg24935208	-0.229444	4.18421e-07	3.56821e-05
cg25675673	-0.235973	4.18421e-07	3.56821e-05
cg26257241	-0.22029	4.18421e-07	3.56821e-05
cg26681383	-0.232803	4.18421e-07	3.56821e-05
cg26805503	0.376917	4.18421e-07	3.56821e-05
cg27106204	0.317363	4.18421e-07	3.56821e-05
cg01586524	-0.231819	4.77919e-07	3.96243e-05
cg01708977	-0.38145	4.77919e-07	3.96243e-05
cg01827012	-0.367951	4.77919e-07	3.96243e-05
cg02035060	0.225577	4.77919e-07	3.96243e-05
cg02455797	-0.318686	4.77919e-07	3.96243e-05
cg02552137	-0.347317	4.77919e-07	3.96243e-05
cg03594550	0.339565	4.77919e-07	3.96243e-05
cg04619381	-0.331801	4.77919e-07	3.96243e-05
cg04914357	-0.222965	4.77919e-07	3.96243e-05
cg05112070	-0.270914	4.77919e-07	3.96243e-05
cg05525649	0.327101	4.77919e-07	3.96243e-05
cg06006623	0.203115	4.77919e-07	3.96243e-05
cg10714639	-0.428839	4.77919e-07	3.96243e-05
cg12068088	-0.201631	4.77919e-07	3.96243e-05
cg14322343	-0.308169	4.77919e-07	3.96243e-05
cg14478460	-0.221633	4.77919e-07	3.96243e-05
cg15246131	0.268925	4.77919e-07	3.96243e-05
cg15831032	-0.214057	4.77919e-07	3.96243e-05
cg16145324	0.276352	4.77919e-07	3.96243e-05
cg16619995	0.224703	4.77919e-07	3.96243e-05
cg16741041	-0.487734	4.77919e-07	3.96243e-05
cg19200814	-0.203756	4.77919e-07	3.96243e-05
cg19944763	-0.267763	4.77919e-07	3.96243e-05
cg20143758	-0.276853	4.77919e-07	3.96243e-05
cg21785723	-0.345005	4.77919e-07	3.96243e-05
cg22160073	-0.404907	4.77919e-07	3.96243e-05
cg24315710	-0.283556	4.77919e-07	3.96243e-05
cg26818735	-0.40832	4.77919e-07	3.96243e-05
cg27233151	-0.344404	4.77919e-07	3.96243e-05
cg27272677	-0.256493	4.77919e-07	3.96243e-05
cg27325224	-0.300621	4.77919e-07	3.96243e-05
cg01012669	-0.208247	5.45235e-07	4.37413e-05
cg01404317	-0.384975	5.45235e-07	4.37413e-05
cg04839520	0.304586	5.45235e-07	4.37413e-05
cg05248618	0.209477	5.45235e-07	4.37413e-05
cg06783955	0.292331	5.45235e-07	4.37413e-05
cg08381013	0.270738	5.45235e-07	4.37413e-05
cg08412913	-0.289661	5.45235e-07	4.37413e-05
cg10830649	-0.25824	5.45235e-07	4.37413e-05
cg10852698	-0.302495	5.45235e-07	4.37413e-05
cg11082691	-0.44547	5.45235e-07	4.37413e-05
cg12186909	0.28916	5.45235e-07	4.37413e-05
cg13277939	-0.313286	5.45235e-07	4.37413e-05
cg13639987	-0.280398	5.45235e-07	4.37413e-05
cg13732465	0.299822	5.45235e-07	4.37413e-05
cg15819225	-0.419254	5.45235e-07	4.37413e-05
cg16278877	0.262629	5.45235e-07	4.37413e-05
cg16781907	-0.327303	5.45235e-07	4.37413e-05
cg18119485	0.30355	5.45235e-07	4.37413e-05
cg20118717	-0.202284	5.45235e-07	4.37413e-05
cg24217704	-0.363878	5.45235e-07	4.37413e-05
cg24268698	0.377436	5.45235e-07	4.37413e-05
cg25499099	0.269007	5.45235e-07	4.37413e-05
cg25921609	0.390216	5.45235e-07	4.37413e-05
cg26530275	-0.216968	5.45235e-07	4.37413e-05
cg26572896	-0.348087	5.45235e-07	4.37413e-05
cg26925231	0.350711	5.45235e-07	4.37413e-05
cg27511678	0.228284	5.45235e-07	4.37413e-05
cg00923934	-0.379999	6.21319e-07	4.84541e-05
cg00982136	0.402437	6.21319e-07	4.84541e-05
cg01360413	-0.315059	6.21319e-07	4.84541e-05
cg01726073	0.293445	6.21319e-07	4.84541e-05
cg01782097	-0.258232	6.21319e-07	4.84541e-05
cg03534410	-0.260915	6.21319e-07	4.84541e-05
cg03621841	-0.28368	6.21319e-07	4.84541e-05
cg06158227	0.22473	6.21319e-07	4.84541e-05
cg06663644	-0.25768	6.21319e-07	4.84541e-05
cg08823209	-0.253303	6.21319e-07	4.84541e-05
cg08934372	-0.230808	6.21319e-07	4.84541e-05
cg08949011	-0.240072	6.21319e-07	4.84541e-05
cg09074468	0.355009	6.21319e-07	4.84541e-05
cg11804414	-0.418055	6.21319e-07	4.84541e-05
cg12736773	-0.264886	6.21319e-07	4.84541e-05
cg13173848	-0.301731	6.21319e-07	4.84541e-05
cg13313616	0.287631	6.21319e-07	4.84541e-05
cg13644852	-0.260415	6.21319e-07	4.84541e-05
cg14310034	-0.350662	6.21319e-07	4.84541e-05
cg14477514	-0.20858	6.21319e-07	4.84541e-05
cg14510926	-0.279655	6.21319e-07	4.84541e-05
cg15380603	0.206814	6.21319e-07	4.84541e-05
cg18673954	-0.262141	6.21319e-07	4.84541e-05
cg20387706	-0.216418	6.21319e-07	4.84541e-05
cg20966426	0.216192	6.21319e-07	4.84541e-05
cg23097079	-0.249374	6.21319e-07	4.84541e-05
cg23192403	-0.424079	6.21319e-07	4.84541e-05
cg23648516	-0.230178	6.21319e-07	4.84541e-05
cg24979495	-0.230275	6.21319e-07	4.84541e-05
cg25140190	0.28431	6.21319e-07	4.84541e-05
cg26052730	-0.268756	6.21319e-07	4.84541e-05
cg00182727	-0.214726	7.07216e-07	5.37115e-05
cg00946491	0.235486	7.07216e-07	5.37115e-05
cg03043696	0.277374	7.07216e-07	5.37115e-05
cg03918433	-0.251397	7.07216e-07	5.37115e-05
cg04395703	0.218358	7.07216e-07	5.37115e-05
cg04812351	-0.21187	7.07216e-07	5.37115e-05
cg06232205	-0.393762	7.07216e-07	5.37115e-05
cg08102611	-0.24318	7.07216e-07	5.37115e-05
cg08120226	-0.318265	7.07216e-07	5.37115e-05
cg08350814	-0.328743	7.07216e-07	5.37115e-05
cg08827110	-0.253308	7.07216e-07	5.37115e-05
cg08972588	-0.27472	7.07216e-07	5.37115e-05
cg09359106	-0.361149	7.07216e-07	5.37115e-05
cg09577469	-0.220955	7.07216e-07	5.37115e-05
cg09646760	0.281423	7.07216e-07	5.37115e-05
cg11049961	-0.214003	7.07216e-07	5.37115e-05
cg11325573	-0.278618	7.07216e-07	5.37115e-05
cg12225979	-0.23335	7.07216e-07	5.37115e-05
cg13769605	-0.238331	7.07216e-07	5.37115e-05
cg15687000	-0.288203	7.07216e-07	5.37115e-05
cg16218715	0.325493	7.07216e-07	5.37115e-05
cg17765324	-0.221608	7.07216e-07	5.37115e-05
cg18348736	0.267103	7.07216e-07	5.37115e-05
cg21160774	0.263076	7.07216e-07	5.37115e-05
cg22332066	0.262645	7.07216e-07	5.37115e-05
cg22740141	-0.223281	7.07216e-07	5.37115e-05
cg24581650	0.236804	7.07216e-07	5.37115e-05
cg26689077	-0.305957	7.07216e-07	5.37115e-05
cg26925025	-0.241478	7.07216e-07	5.37115e-05
cg27026405	-0.201338	7.07216e-07	5.37115e-05
cg00538591	0.273404	8.04092e-07	5.90427e-05
cg00910203	-0.358125	8.04092e-07	5.90427e-05
cg01467836	0.231099	8.04092e-07	5.90427e-05
cg02198625	-0.262255	8.04092e-07	5.90427e-05
cg02687417	-0.222215	8.04092e-07	5.90427e-05
cg03127174	0.341211	8.04092e-07	5.90427e-05
cg03883228	-0.205339	8.04092e-07	5.90427e-05
cg04745064	-0.232034	8.04092e-07	5.90427e-05
cg04797957	-0.216842	8.04092e-07	5.90427e-05
cg05829145	0.256811	8.04092e-07	5.90427e-05
cg06493612	0.228597	8.04092e-07	5.90427e-05
cg07375851	-0.233249	8.04092e-07	5.90427e-05
cg08411860	0.240605	8.04092e-07	5.90427e-05
cg08580187	-0.23839	8.04092e-07	5.90427e-05
cg09799658	-0.360951	8.04092e-07	5.90427e-05
cg10014308	-0.322097	8.04092e-07	5.90427e-05
cg10328583	-0.200364	8.04092e-07	5.90427e-05
cg11874976	-0.243571	8.04092e-07	5.90427e-05
cg12454725	-0.302609	8.04092e-07	5.90427e-05
cg13319488	-0.245174	8.04092e-07	5.90427e-05
cg13411879	-0.210715	8.04092e-07	5.90427e-05
cg14233878	0.265899	8.04092e-07	5.90427e-05
cg14472291	-0.259454	8.04092e-07	5.90427e-05
cg15602241	0.405127	8.04092e-07	5.90427e-05
cg15694809	-0.204533	8.04092e-07	5.90427e-05
cg17490844	-0.23267	8.04092e-07	5.90427e-05
cg17560073	-0.291732	8.04092e-07	5.90427e-05
cg18390816	-0.219762	8.04092e-07	5.90427e-05
cg18632602	-0.26331	8.04092e-07	5.90427e-05
cg18983132	-0.297522	8.04092e-07	5.90427e-05
cg19810954	-0.302667	8.04092e-07	5.90427e-05
cg20393620	-0.274354	8.04092e-07	5.90427e-05
cg20934839	-0.255773	8.04092e-07	5.90427e-05
cg20975182	-0.280452	8.04092e-07	5.90427e-05
cg21962611	0.32423	8.04092e-07	5.90427e-05
cg21963583	0.320262	8.04092e-07	5.90427e-05
cg22886089	-0.210638	8.04092e-07	5.90427e-05
cg23634087	-0.21386	8.04092e-07	5.90427e-05
cg24545949	-0.309895	8.04092e-07	5.90427e-05
cg25353401	-0.236778	8.04092e-07	5.90427e-05
cg25446086	-0.248055	8.04092e-07	5.90427e-05
cg26084700	-0.219812	8.04092e-07	5.90427e-05
cg26508444	-0.237958	8.04092e-07	5.90427e-05
cg26892415	0.285981	8.04092e-07	5.90427e-05
cg00146864	-0.201592	9.13232e-07	6.52862e-05
cg00154333	-0.231254	9.13232e-07	6.52862e-05
cg00366814	-0.239729	9.13232e-07	6.52862e-05
cg00604736	0.214112	9.13232e-07	6.52862e-05
cg00702417	-0.242755	9.13232e-07	6.52862e-05
cg00840694	-0.288538	9.13232e-07	6.52862e-05
cg01015769	-0.256351	9.13232e-07	6.52862e-05
cg01917340	-0.323638	9.13232e-07	6.52862e-05
cg02489377	-0.246405	9.13232e-07	6.52862e-05
cg03228766	-0.214387	9.13232e-07	6.52862e-05
cg04171487	-0.220536	9.13232e-07	6.52862e-05
cg04189320	-0.287361	9.13232e-07	6.52862e-05
cg04860563	-0.264014	9.13232e-07	6.52862e-05
cg06301178	-0.28954	9.13232e-07	6.52862e-05
cg06714284	-0.220805	9.13232e-07	6.52862e-05
cg07177867	0.248469	9.13232e-07	6.52862e-05
cg07268420	-0.22371	9.13232e-07	6.52862e-05
cg07705913	-0.256668	9.13232e-07	6.52862e-05
cg09149648	-0.326594	9.13232e-07	6.52862e-05
cg09821218	-0.271896	9.13232e-07	6.52862e-05
cg10486610	0.298595	9.13232e-07	6.52862e-05
cg11073571	-0.279659	9.13232e-07	6.52862e-05
cg14231987	-0.270356	9.13232e-07	6.52862e-05
cg14426015	0.347911	9.13232e-07	6.52862e-05
cg15874903	-0.279482	9.13232e-07	6.52862e-05
cg16749456	0.355441	9.13232e-07	6.52862e-05
cg17242664	0.21447	9.13232e-07	6.52862e-05
cg20027684	0.220301	9.13232e-07	6.52862e-05
cg21268144	-0.224289	9.13232e-07	6.52862e-05
cg21386647	0.298666	9.13232e-07	6.52862e-05
cg23285573	-0.294955	9.13232e-07	6.52862e-05
cg25008614	0.23193	9.13232e-07	6.52862e-05
cg25943727	0.288158	9.13232e-07	6.52862e-05
cg26587228	-0.323052	9.13232e-07	6.52862e-05
cg00163372	-0.21058	1.03607e-06	7.17497e-05
cg00284551	-0.272185	1.03607e-06	7.17497e-05
cg00648301	-0.340637	1.03607e-06	7.17497e-05
cg00837548	0.224176	1.03607e-06	7.17497e-05
cg00838337	-0.207291	1.03607e-06	7.17497e-05
cg00844298	-0.281073	1.03607e-06	7.17497e-05
cg02918581	-0.208214	1.03607e-06	7.17497e-05
cg03942201	0.284874	1.03607e-06	7.17497e-05
cg05774614	-0.201815	1.03607e-06	7.17497e-05
cg05904013	-0.300023	1.03607e-06	7.17497e-05
cg06625004	0.233856	1.03607e-06	7.17497e-05
cg07129879	-0.22129	1.03607e-06	7.17497e-05
cg07558761	-0.332738	1.03607e-06	7.17497e-05
cg07876950	0.276275	1.03607e-06	7.17497e-05
cg09124230	-0.259968	1.03607e-06	7.17497e-05
cg10242724	-0.24313	1.03607e-06	7.17497e-05
cg11179816	0.302641	1.03607e-06	7.17497e-05
cg11942059	-0.254511	1.03607e-06	7.17497e-05
cg12393108	-0.381686	1.03607e-06	7.17497e-05
cg13088902	-0.228545	1.03607e-06	7.17497e-05
cg13619852	-0.243468	1.03607e-06	7.17497e-05
cg13879523	-0.233797	1.03607e-06	7.17497e-05
cg14353001	-0.21542	1.03607e-06	7.17497e-05
cg15096829	0.221125	1.03607e-06	7.17497e-05
cg15131808	-0.267406	1.03607e-06	7.17497e-05
cg15307891	-0.403447	1.03607e-06	7.17497e-05
cg15655500	-0.217634	1.03607e-06	7.17497e-05
cg16967722	0.241553	1.03607e-06	7.17497e-05
cg17146150	-0.201084	1.03607e-06	7.17497e-05
cg17496990	-0.320823	1.03607e-06	7.17497e-05
cg17872658	-0.266885	1.03607e-06	7.17497e-05
cg23758485	-0.303427	1.03607e-06	7.17497e-05
cg23886314	-0.208349	1.03607e-06	7.17497e-05
cg24890716	0.232419	1.03607e-06	7.17497e-05
cg25879561	-0.255304	1.03607e-06	7.17497e-05
cg26033681	-0.219814	1.03607e-06	7.17497e-05
cg26255881	-0.240138	1.03607e-06	7.17497e-05
cg26740249	-0.368927	1.03607e-06	7.17497e-05
cg00244299	-0.241814	1.17417e-06	7.88825e-05
cg00480381	0.23053	1.17417e-06	7.88825e-05
cg01346767	-0.253101	1.17417e-06	7.88825e-05
cg01873886	-0.375376	1.17417e-06	7.88825e-05
cg02558364	-0.311307	1.17417e-06	7.88825e-05
cg04284535	-0.266349	1.17417e-06	7.88825e-05
cg04336561	-0.241147	1.17417e-06	7.88825e-05
cg04560093	-0.288996	1.17417e-06	7.88825e-05
cg06488536	-0.212819	1.17417e-06	7.88825e-05
cg06505261	-0.235111	1.17417e-06	7.88825e-05
cg06868100	-0.393491	1.17417e-06	7.88825e-05
cg07157107	-0.208264	1.17417e-06	7.88825e-05
cg07403397	-0.200305	1.17417e-06	7.88825e-05
cg08696316	-0.254375	1.17417e-06	7.88825e-05
cg09385815	-0.224055	1.17417e-06	7.88825e-05
cg09477124	0.250748	1.17417e-06	7.88825e-05
cg11328127	-0.361489	1.17417e-06	7.88825e-05
cg11545923	-0.293994	1.17417e-06	7.88825e-05
cg12152703	0.335376	1.17417e-06	7.88825e-05
cg12481266	-0.222926	1.17417e-06	7.88825e-05
cg13580755	0.272786	1.17417e-06	7.88825e-05
cg14907310	-0.290899	1.17417e-06	7.88825e-05
cg15269226	-0.21069	1.17417e-06	7.88825e-05
cg17082803	-0.409528	1.17417e-06	7.88825e-05
cg17504591	0.22885	1.17417e-06	7.88825e-05
cg17527435	-0.222168	1.17417e-06	7.88825e-05
cg17618939	0.249938	1.17417e-06	7.88825e-05
cg18951977	-0.354982	1.17417e-06	7.88825e-05
cg20656294	0.24187	1.17417e-06	7.88825e-05
cg22373770	-0.339773	1.17417e-06	7.88825e-05
cg22519545	-0.229107	1.17417e-06	7.88825e-05
cg24743156	-0.256463	1.17417e-06	7.88825e-05
cg24788028	-0.237185	1.17417e-06	7.88825e-05
cg25160605	-0.256941	1.17417e-06	7.88825e-05
cg25278175	-0.343918	1.17417e-06	7.88825e-05
cg25817111	-0.328333	1.17417e-06	7.88825e-05
cg26212877	-0.351012	1.17417e-06	7.88825e-05
cg26677584	-0.209312	1.17417e-06	7.88825e-05
cg00175702	-0.220425	1.32929e-06	8.67371e-05
cg00577417	-0.211813	1.32929e-06	8.67371e-05
cg00813264	0.249646	1.32929e-06	8.67371e-05
cg03387066	-0.213293	1.32929e-06	8.67371e-05
cg04023641	0.306063	1.32929e-06	8.67371e-05
cg04363623	0.308539	1.32929e-06	8.67371e-05
cg04527369	-0.265478	1.32929e-06	8.67371e-05
cg05031448	-0.251819	1.32929e-06	8.67371e-05
cg05676789	-0.344541	1.32929e-06	8.67371e-05
cg06657888	-0.257269	1.32929e-06	8.67371e-05
cg10623198	0.276474	1.32929e-06	8.67371e-05
cg11937241	0.249106	1.32929e-06	8.67371e-05
cg13454331	-0.406059	1.32929e-06	8.67371e-05
cg13918228	0.320332	1.32929e-06	8.67371e-05
cg14471645	-0.299305	1.32929e-06	8.67371e-05
cg14561362	0.333266	1.32929e-06	8.67371e-05
cg16411216	-0.2648	1.32929e-06	8.67371e-05
cg16434190	0.346781	1.32929e-06	8.67371e-05
cg16834011	-0.377239	1.32929e-06	8.67371e-05
cg16847315	0.30741	1.32929e-06	8.67371e-05
cg19433807	0.260473	1.32929e-06	8.67371e-05
cg20539142	-0.336252	1.32929e-06	8.67371e-05
cg20556458	-0.215773	1.32929e-06	8.67371e-05
cg23204276	-0.226298	1.32929e-06	8.67371e-05
cg23279335	-0.248276	1.32929e-06	8.67371e-05
cg23717593	-0.351172	1.32929e-06	8.67371e-05
cg24940967	0.344212	1.32929e-06	8.67371e-05
cg26506790	-0.240603	1.32929e-06	8.67371e-05
cg01059768	-0.27876	1.50334e-06	9.52291e-05
cg01823718	-0.372061	1.50334e-06	9.52291e-05
cg02884944	0.242263	1.50334e-06	9.52291e-05
cg03995857	-0.208519	1.50334e-06	9.52291e-05
cg05283379	-0.22762	1.50334e-06	9.52291e-05
cg06266100	-0.297601	1.50334e-06	9.52291e-05
cg07900344	-0.303695	1.50334e-06	9.52291e-05
cg08055786	-0.363914	1.50334e-06	9.52291e-05
cg08146841	-0.21881	1.50334e-06	9.52291e-05
cg08176368	-0.32299	1.50334e-06	9.52291e-05
cg08453928	-0.224875	1.50334e-06	9.52291e-05
cg09734418	0.437645	1.50334e-06	9.52291e-05
cg10227629	-0.277212	1.50334e-06	9.52291e-05
cg10416861	-0.245926	1.50334e-06	9.52291e-05
cg10732797	-0.278675	1.50334e-06	9.52291e-05
cg10917619	-0.21523	1.50334e-06	9.52291e-05
cg11157584	-0.290926	1.50334e-06	9.52291e-05
cg11677852	-0.297867	1.50334e-06	9.52291e-05
cg12125173	-0.285718	1.50334e-06	9.52291e-05
cg13740698	-0.21757	1.50334e-06	9.52291e-05
cg13996963	0.201758	1.50334e-06	9.52291e-05
cg16491865	-0.250378	1.50334e-06	9.52291e-05
cg16602460	0.29217	1.50334e-06	9.52291e-05
cg19107511	-0.303538	1.50334e-06	9.52291e-05
cg20102955	-0.228903	1.50334e-06	9.52291e-05
cg22004069	0.284208	1.50334e-06	9.52291e-05
cg22287800	-0.228019	1.50334e-06	9.52291e-05
cg23311967	-0.213506	1.50334e-06	9.52291e-05
cg23502778	0.299347	1.50334e-06	9.52291e-05
cg23883696	0.279969	1.50334e-06	9.52291e-05
cg01670608	0.218723	1.69845e-06	0.000104965
cg03020810	-0.306837	1.69845e-06	0.000104965
cg03041508	-0.208491	1.69845e-06	0.000104965
cg03720100	-0.278365	1.69845e-06	0.000104965
cg03788408	0.205163	1.69845e-06	0.000104965
cg04121731	-0.325162	1.69845e-06	0.000104965
cg06866553	-0.200069	1.69845e-06	0.000104965
cg09405083	0.253464	1.69845e-06	0.000104965
cg10913050	0.319006	1.69845e-06	0.000104965
cg10983544	-0.304779	1.69845e-06	0.000104965
cg11795921	-0.215966	1.69845e-06	0.000104965
cg12895857	-0.298926	1.69845e-06	0.000104965
cg13791719	0.284076	1.69845e-06	0.000104965
cg14857877	-0.200629	1.69845e-06	0.000104965
cg15017119	-0.334208	1.69845e-06	0.000104965
cg15056794	-0.275007	1.69845e-06	0.000104965
cg15914863	0.287245	1.69845e-06	0.000104965
cg17904797	-0.250143	1.69845e-06	0.000104965
cg18406924	-0.230394	1.69845e-06	0.000104965
cg18436214	-0.333583	1.69845e-06	0.000104965
cg20143092	-0.211034	1.69845e-06	0.000104965
cg21413905	-0.220595	1.69845e-06	0.000104965
cg22454005	0.299551	1.69845e-06	0.000104965
cg23483512	-0.214347	1.69845e-06	0.000104965
cg24428218	-0.234432	1.69845e-06	0.000104965
cg26812411	0.213537	1.69845e-06	0.000104965
cg00536366	-0.274687	1.91695e-06	0.000115107
cg00584000	-0.37438	1.91695e-06	0.000115107
cg00740020	-0.298735	1.91695e-06	0.000115107
cg02148270	0.233923	1.91695e-06	0.000115107
cg05674150	-0.396831	1.91695e-06	0.000115107
cg06196755	0.304225	1.91695e-06	0.000115107
cg06518251	-0.281013	1.91695e-06	0.000115107
cg06997114	-0.354009	1.91695e-06	0.000115107
cg07073072	-0.214419	1.91695e-06	0.000115107
cg07718903	-0.314256	1.91695e-06	0.000115107
cg09547625	-0.318735	1.91695e-06	0.000115107
cg09556286	0.387294	1.91695e-06	0.000115107
cg11790681	-0.408716	1.91695e-06	0.000115107
cg13624860	-0.205363	1.91695e-06	0.000115107
cg13917589	0.221851	1.91695e-06	0.000115107
cg14159539	0.299956	1.91695e-06	0.000115107
cg15119377	-0.262829	1.91695e-06	0.000115107
cg15931673	-0.235341	1.91695e-06	0.000115107
cg16239296	0.25891	1.91695e-06	0.000115107
cg16407998	-0.259224	1.91695e-06	0.000115107
cg18231054	0.258273	1.91695e-06	0.000115107
cg18274788	0.200731	1.91695e-06	0.000115107
cg19915064	-0.214429	1.91695e-06	0.000115107
cg20098471	0.20585	1.91695e-06	0.000115107
cg22355184	-0.214027	1.91695e-06	0.000115107
cg22500703	-0.36786	1.91695e-06	0.000115107
cg22763753	-0.312812	1.91695e-06	0.000115107
cg23384017	-0.265624	1.91695e-06	0.000115107
cg23678274	-0.244259	1.91695e-06	0.000115107
cg24441440	-0.316816	1.91695e-06	0.000115107
cg24863335	0.300093	1.91695e-06	0.000115107
cg24893551	0.261085	1.91695e-06	0.000115107
cg26726542	-0.206122	1.91695e-06	0.000115107
cg27543334	-0.256529	1.91695e-06	0.000115107
cg00344801	-0.245035	2.16142e-06	0.000126698
cg01418951	0.202257	2.16142e-06	0.000126698
cg02262662	-0.214165	2.16142e-06	0.000126698
cg02639366	0.270251	2.16142e-06	0.000126698
cg02879960	-0.339559	2.16142e-06	0.000126698
cg02941781	-0.234443	2.16142e-06	0.000126698
cg03434384	-0.395365	2.16142e-06	0.000126698
cg04223924	0.319172	2.16142e-06	0.000126698
cg04347447	0.217777	2.16142e-06	0.000126698
cg04507187	-0.388679	2.16142e-06	0.000126698
cg05303057	-0.245785	2.16142e-06	0.000126698
cg05702218	-0.333792	2.16142e-06	0.000126698
cg06022607	0.428195	2.16142e-06	0.000126698
cg08002791	-0.247352	2.16142e-06	0.000126698
cg08799394	-0.201667	2.16142e-06	0.000126698
cg10682566	-0.217181	2.16142e-06	0.000126698
cg11166252	-0.208873	2.16142e-06	0.000126698
cg12363807	-0.210372	2.16142e-06	0.000126698
cg12649455	0.318565	2.16142e-06	0.000126698
cg14325661	0.301449	2.16142e-06	0.000126698
cg15013617	-0.342604	2.16142e-06	0.000126698
cg15128876	0.258733	2.16142e-06	0.000126698
cg15692052	-0.244729	2.16142e-06	0.000126698
cg16090881	0.316664	2.16142e-06	0.000126698
cg17273416	-0.233205	2.16142e-06	0.000126698
cg17961273	-0.235139	2.16142e-06	0.000126698
cg18892517	-0.3131	2.16142e-06	0.000126698
cg19218067	-0.227364	2.16142e-06	0.000126698
cg19284211	-0.256708	2.16142e-06	0.000126698
cg20855565	-0.276831	2.16142e-06	0.000126698
cg21670717	-0.261301	2.16142e-06	0.000126698
cg23425762	-0.228962	2.16142e-06	0.000126698
cg24299136	-0.410124	2.16142e-06	0.000126698
cg24676609	-0.228373	2.16142e-06	0.000126698
cg26350803	0.23138	2.16142e-06	0.000126698
cg26520012	-0.283169	2.16142e-06	0.000126698
cg26681847	0.330146	2.16142e-06	0.000126698
cg00618312	0.337348	2.43469e-06	0.000138815
cg00662002	0.24414	2.43469e-06	0.000138815
cg00691906	-0.277225	2.43469e-06	0.000138815
cg00947032	-0.231734	2.43469e-06	0.000138815
cg01279413	-0.267754	2.43469e-06	0.000138815
cg01319323	0.227826	2.43469e-06	0.000138815
cg01705052	0.240799	2.43469e-06	0.000138815
cg02809404	0.27804	2.43469e-06	0.000138815
cg02929855	-0.396316	2.43469e-06	0.000138815
cg03450842	0.291721	2.43469e-06	0.000138815
cg03785456	0.216763	2.43469e-06	0.000138815
cg06040683	-0.204696	2.43469e-06	0.000138815
cg06690548	0.213061	2.43469e-06	0.000138815
cg07296841	-0.335355	2.43469e-06	0.000138815
cg07739369	-0.29434	2.43469e-06	0.000138815
cg08370787	0.204991	2.43469e-06	0.000138815
cg08424219	-0.329998	2.43469e-06	0.000138815
cg08618021	0.205357	2.43469e-06	0.000138815
cg08989478	0.215783	2.43469e-06	0.000138815
cg09196534	-0.298376	2.43469e-06	0.000138815
cg09789636	-0.247315	2.43469e-06	0.000138815
cg13285077	-0.270034	2.43469e-06	0.000138815
cg13401079	-0.254319	2.43469e-06	0.000138815
cg13453750	0.344659	2.43469e-06	0.000138815
cg14025637	0.240289	2.43469e-06	0.000138815
cg14653281	0.239427	2.43469e-06	0.000138815
cg15070507	-0.354567	2.43469e-06	0.000138815
cg16144317	-0.334882	2.43469e-06	0.000138815
cg16716993	-0.269868	2.43469e-06	0.000138815
cg18505752	-0.246339	2.43469e-06	0.000138815
cg18944047	-0.215966	2.43469e-06	0.000138815
cg19327341	-0.360557	2.43469e-06	0.000138815
cg19405484	-0.353245	2.43469e-06	0.000138815
cg19453818	0.302115	2.43469e-06	0.000138815
cg20187173	0.260488	2.43469e-06	0.000138815
cg22241838	-0.209567	2.43469e-06	0.000138815
cg23498494	-0.209979	2.43469e-06	0.000138815
cg23762657	-0.231768	2.43469e-06	0.000138815
cg24694665	-0.287756	2.43469e-06	0.000138815
cg25352134	0.217566	2.43469e-06	0.000138815
cg25556051	-0.233589	2.43469e-06	0.000138815
cg25625127	-0.266777	2.43469e-06	0.000138815
cg26182780	0.29718	2.43469e-06	0.000138815
cg26339943	0.250096	2.43469e-06	0.000138815
cg27573298	-0.205979	2.43469e-06	0.000138815
cg00032205	0.277609	2.73987e-06	0.000151538
cg00078348	-0.367996	2.73987e-06	0.000151538
cg01615114	-0.262733	2.73987e-06	0.000151538
cg02224980	0.242572	2.73987e-06	0.000151538
cg02267483	-0.337164	2.73987e-06	0.000151538
cg02301741	-0.288057	2.73987e-06	0.000151538
cg02430558	0.205944	2.73987e-06	0.000151538
cg02908942	0.281859	2.73987e-06	0.000151538
cg03128060	-0.260997	2.73987e-06	0.000151538
cg03583311	-0.224541	2.73987e-06	0.000151538
cg03970039	-0.227336	2.73987e-06	0.000151538
cg04563046	-0.301494	2.73987e-06	0.000151538
cg05315334	-0.25014	2.73987e-06	0.000151538
cg05825523	-0.268446	2.73987e-06	0.000151538
cg07666065	-0.373805	2.73987e-06	0.000151538
cg08026195	0.204873	2.73987e-06	0.000151538
cg09191173	0.33764	2.73987e-06	0.000151538
cg11291313	-0.240038	2.73987e-06	0.000151538
cg13436378	-0.270713	2.73987e-06	0.000151538
cg13643376	-0.23713	2.73987e-06	0.000151538
cg16711522	-0.276728	2.73987e-06	0.000151538
cg16812893	-0.282858	2.73987e-06	0.000151538
cg18250736	-0.237372	2.73987e-06	0.000151538
cg18271913	-0.212952	2.73987e-06	0.000151538
cg18407095	0.209026	2.73987e-06	0.000151538
cg19907520	-0.223786	2.73987e-06	0.000151538
cg19965589	0.276839	2.73987e-06	0.000151538
cg20429172	-0.387516	2.73987e-06	0.000151538
cg20783674	0.259856	2.73987e-06	0.000151538
cg21873674	-0.228651	2.73987e-06	0.000151538
cg22152931	-0.261049	2.73987e-06	0.000151538
cg23766360	-0.315885	2.73987e-06	0.000151538
cg24598795	0.28937	2.73987e-06	0.000151538
cg24768113	-0.303775	2.73987e-06	0.000151538
cg25032793	-0.217767	2.73987e-06	0.000151538
cg25741837	0.224719	2.73987e-06	0.000151538
cg25881985	0.335289	2.73987e-06	0.000151538
cg26270899	-0.298885	2.73987e-06	0.000151538
cg26334672	-0.325911	2.73987e-06	0.000151538
cg26363695	-0.257937	2.73987e-06	0.000151538
cg26389500	-0.298194	2.73987e-06	0.000151538
cg26776175	-0.309906	2.73987e-06	0.000151538
cg26958806	-0.263912	2.73987e-06	0.000151538
cg27569300	-0.398444	2.73987e-06	0.000151538
cg00688810	0.226783	3.08036e-06	0.000165989
cg00736104	-0.230666	3.08036e-06	0.000165989
cg02048613	-0.247901	3.08036e-06	0.000165989
cg02377685	-0.287832	3.08036e-06	0.000165989
cg03054480	-0.335732	3.08036e-06	0.000165989
cg03170016	0.225453	3.08036e-06	0.000165989
cg03226958	-0.233606	3.08036e-06	0.000165989
cg06302806	0.205162	3.08036e-06	0.000165989
cg07206053	-0.201016	3.08036e-06	0.000165989
cg10233830	-0.242879	3.08036e-06	0.000165989
cg11366668	0.249533	3.08036e-06	0.000165989
cg15529432	0.260215	3.08036e-06	0.000165989
cg16596957	-0.201771	3.08036e-06	0.000165989
cg18089000	-0.263841	3.08036e-06	0.000165989
cg18612461	-0.205594	3.08036e-06	0.000165989
cg19161559	0.232988	3.08036e-06	0.000165989
cg19639021	0.231045	3.08036e-06	0.000165989
cg19958637	-0.245594	3.08036e-06	0.000165989
cg19984991	-0.295582	3.08036e-06	0.000165989
cg20128672	-0.336016	3.08036e-06	0.000165989
cg21435101	-0.280454	3.08036e-06	0.000165989
cg22399555	0.306475	3.08036e-06	0.000165989
cg22437074	-0.282046	3.08036e-06	0.000165989
cg22697684	0.256767	3.08036e-06	0.000165989
cg24446548	-0.309015	3.08036e-06	0.000165989
cg25018403	-0.22448	3.08036e-06	0.000165989
cg25518707	-0.200202	3.08036e-06	0.000165989
cg25678745	-0.242707	3.08036e-06	0.000165989
cg26246127	-0.325535	3.08036e-06	0.000165989
cg26611328	-0.21222	3.08036e-06	0.000165989
cg26987928	-0.279551	3.08036e-06	0.000165989
cg27493997	-0.263366	3.08036e-06	0.000165989
cg00186701	0.29372	3.45992e-06	0.000181572
cg00340855	0.314233	3.45992e-06	0.000181572
cg00383220	0.234639	3.45992e-06	0.000181572
cg01465527	-0.247079	3.45992e-06	0.000181572
cg02127888	0.262138	3.45992e-06	0.000181572
cg02781105	-0.205283	3.45992e-06	0.000181572
cg03214420	0.211241	3.45992e-06	0.000181572
cg03900581	-0.289672	3.45992e-06	0.000181572
cg03980550	-0.306723	3.45992e-06	0.000181572
cg04065405	-0.366802	3.45992e-06	0.000181572
cg05019016	-0.221688	3.45992e-06	0.000181572
cg05881135	-0.254539	3.45992e-06	0.000181572
cg06280807	-0.382085	3.45992e-06	0.000181572
cg06477663	-0.288781	3.45992e-06	0.000181572
cg06838038	-0.297147	3.45992e-06	0.000181572
cg06947286	-0.335198	3.45992e-06	0.000181572
cg07243161	-0.209246	3.45992e-06	0.000181572
cg08852641	-0.249595	3.45992e-06	0.000181572
cg10444758	0.222055	3.45992e-06	0.000181572
cg11929284	-0.221031	3.45992e-06	0.000181572
cg12042587	-0.349428	3.45992e-06	0.000181572
cg12089439	0.302569	3.45992e-06	0.000181572
cg13641778	-0.263753	3.45992e-06	0.000181572
cg14453704	-0.322519	3.45992e-06	0.000181572
cg14782672	-0.266819	3.45992e-06	0.000181572
cg15732502	-0.286742	3.45992e-06	0.000181572
cg15935315	0.297706	3.45992e-06	0.000181572
cg16096432	0.280011	3.45992e-06	0.000181572
cg16162590	-0.358336	3.45992e-06	0.000181572
cg18601261	-0.253251	3.45992e-06	0.000181572
cg18887769	-0.355613	3.45992e-06	0.000181572
cg19086570	-0.217917	3.45992e-06	0.000181572
cg20267441	-0.311645	3.45992e-06	0.000181572
cg21153697	-0.380581	3.45992e-06	0.000181572
cg23165166	-0.214849	3.45992e-06	0.000181572
cg23771603	-0.316283	3.45992e-06	0.000181572
cg24579604	-0.261725	3.45992e-06	0.000181572
cg25372278	-0.238786	3.45992e-06	0.000181572
cg26113593	-0.305085	3.45992e-06	0.000181572
cg26703511	-0.210057	3.45992e-06	0.000181572
cg27573935	0.235286	3.45992e-06	0.000181572
cg01716959	-0.241933	3.88265e-06	0.000198105
cg02634816	0.202417	3.88265e-06	0.000198105
cg02849507	-0.209403	3.88265e-06	0.000198105
cg04526480	0.314276	3.88265e-06	0.000198105
cg04588710	-0.270062	3.88265e-06	0.000198105
cg04937184	-0.397954	3.88265e-06	0.000198105
cg05593775	-0.252433	3.88265e-06	0.000198105
cg06634179	0.228796	3.88265e-06	0.000198105
cg07035173	-0.242188	3.88265e-06	0.000198105
cg07834396	0.224487	3.88265e-06	0.000198105
cg09796457	0.205217	3.88265e-06	0.000198105
cg09986316	0.310357	3.88265e-06	0.000198105
cg10319857	0.225138	3.88265e-06	0.000198105
cg11097968	0.222879	3.88265e-06	0.000198105
cg11935248	-0.210324	3.88265e-06	0.000198105
cg12124767	-0.331594	3.88265e-06	0.000198105
cg13406085	-0.391359	3.88265e-06	0.000198105
cg13459291	-0.202411	3.88265e-06	0.000198105
cg14297444	-0.32915	3.88265e-06	0.000198105
cg14324816	-0.212581	3.88265e-06	0.000198105
cg14502728	-0.36539	3.88265e-06	0.000198105
cg14835938	-0.316176	3.88265e-06	0.000198105
cg16925090	-0.295434	3.88265e-06	0.000198105
cg17192954	-0.201993	3.88265e-06	0.000198105
cg17436295	-0.250988	3.88265e-06	0.000198105
cg18145877	0.250244	3.88265e-06	0.000198105
cg18157275	-0.223791	3.88265e-06	0.000198105
cg19864060	-0.251525	3.88265e-06	0.000198105
cg20465933	-0.218507	3.88265e-06	0.000198105
cg20966659	-0.214986	3.88265e-06	0.000198105
cg21084284	-0.264319	3.88265e-06	0.000198105
cg21245981	-0.236486	3.88265e-06	0.000198105
cg21823426	-0.260765	3.88265e-06	0.000198105
cg23583454	0.341693	3.88265e-06	0.000198105
cg25824236	-0.304436	3.88265e-06	0.000198105
cg26068079	-0.220276	3.88265e-06	0.000198105
cg26700919	-0.38999	3.88265e-06	0.000198105
cg27016272	-0.271247	3.88265e-06	0.000198105
cg00241941	-0.215391	4.35306e-06	0.000216284
cg01022219	0.308251	4.35306e-06	0.000216284
cg01057287	0.248431	4.35306e-06	0.000216284
cg01059913	0.282501	4.35306e-06	0.000216284
cg01674585	-0.242864	4.35306e-06	0.000216284
cg02414045	-0.294361	4.35306e-06	0.000216284
cg02797539	-0.216607	4.35306e-06	0.000216284
cg03384992	-0.385352	4.35306e-06	0.000216284
cg03836184	-0.321514	4.35306e-06	0.000216284
cg03947464	-0.352747	4.35306e-06	0.000216284
cg04031093	-0.23446	4.35306e-06	0.000216284
cg04781095	-0.240218	4.35306e-06	0.000216284
cg05350800	0.21566	4.35306e-06	0.000216284
cg06532880	-0.267205	4.35306e-06	0.000216284
cg06616178	-0.21606	4.35306e-06	0.000216284
cg06698742	-0.205505	4.35306e-06	0.000216284
cg06787206	-0.212981	4.35306e-06	0.000216284
cg07000567	-0.212858	4.35306e-06	0.000216284
cg07713946	0.340014	4.35306e-06	0.000216284
cg08972867	-0.234311	4.35306e-06	0.000216284
cg09175338	-0.25346	4.35306e-06	0.000216284
cg10298567	-0.31641	4.35306e-06	0.000216284
cg10960681	0.248729	4.35306e-06	0.000216284
cg11841288	0.282526	4.35306e-06	0.000216284
cg12180191	-0.211343	4.35306e-06	0.000216284
cg13521124	-0.245188	4.35306e-06	0.000216284
cg14094409	-0.367864	4.35306e-06	0.000216284
cg15423212	-0.244874	4.35306e-06	0.000216284
cg18522740	0.304143	4.35306e-06	0.000216284
cg19411922	0.337632	4.35306e-06	0.000216284
cg19556613	-0.243267	4.35306e-06	0.000216284
cg21011827	0.322568	4.35306e-06	0.000216284
cg21721022	-0.216356	4.35306e-06	0.000216284
cg21862992	0.405573	4.35306e-06	0.000216284
cg23177772	0.270431	4.35306e-06	0.000216284
cg23986143	0.200368	4.35306e-06	0.000216284
cg24883742	-0.352142	4.35306e-06	0.000216284
cg25104637	-0.226009	4.35306e-06	0.000216284
cg25638714	-0.23364	4.35306e-06	0.000216284
cg26068090	0.254449	4.35306e-06	0.000216284
cg26341831	-0.213607	4.35306e-06	0.000216284
cg26553513	-0.339514	4.35306e-06	0.000216284
cg26827058	-0.27055	4.35306e-06	0.000216284
cg27067040	-0.336464	4.35306e-06	0.000216284
cg27438128	0.201561	4.35306e-06	0.000216284
cg27597505	-0.34339	4.35306e-06	0.000216284
cg00091349	-0.217955	4.87605e-06	0.000236238
cg01767885	-0.306452	4.87605e-06	0.000236238
cg01840333	0.258062	4.87605e-06	0.000236238
cg02556718	-0.255838	4.87605e-06	0.000236238
cg03221025	0.221716	4.87605e-06	0.000236238
cg03221914	0.341055	4.87605e-06	0.000236238
cg05087982	-0.221198	4.87605e-06	0.000236238
cg05954780	-0.267303	4.87605e-06	0.000236238
cg06890610	0.320279	4.87605e-06	0.000236238
cg07456480	-0.212881	4.87605e-06	0.000236238
cg07963990	0.216177	4.87605e-06	0.000236238
cg08157310	-0.212041	4.87605e-06	0.000236238
cg08296037	-0.273709	4.87605e-06	0.000236238
cg08337166	-0.202708	4.87605e-06	0.000236238
cg08441170	-0.337028	4.87605e-06	0.000236238
cg08654091	-0.221661	4.87605e-06	0.000236238
cg08898253	-0.312689	4.87605e-06	0.000236238
cg10064525	-0.313188	4.87605e-06	0.000236238
cg10876928	-0.285418	4.87605e-06	0.000236238
cg11735242	-0.213259	4.87605e-06	0.000236238
cg11876912	-0.273077	4.87605e-06	0.000236238
cg12756753	-0.207524	4.87605e-06	0.000236238
cg13638257	0.247382	4.87605e-06	0.000236238
cg14944944	-0.327016	4.87605e-06	0.000236238
cg15240082	-0.375225	4.87605e-06	0.000236238
cg15650161	-0.218409	4.87605e-06	0.000236238
cg16236328	-0.298022	4.87605e-06	0.000236238
cg18897632	0.202262	4.87605e-06	0.000236238
cg19249179	-0.30197	4.87605e-06	0.000236238
cg19641570	0.210429	4.87605e-06	0.000236238
cg20031656	-0.344559	4.87605e-06	0.000236238
cg20810675	-0.204599	4.87605e-06	0.000236238
cg22971600	-0.232534	4.87605e-06	0.000236238
cg23491807	-0.250411	4.87605e-06	0.000236238
cg23859635	0.234255	4.87605e-06	0.000236238
cg24525952	-0.217728	4.87605e-06	0.000236238
cg24922022	0.21949	4.87605e-06	0.000236238
cg26224354	0.245553	4.87605e-06	0.000236238
cg26366048	-0.279239	4.87605e-06	0.000236238
cg27037305	0.345908	4.87605e-06	0.000236238
cg00206052	-0.228667	5.45701e-06	0.000257851
cg00808086	-0.263847	5.45701e-06	0.000257851
cg01132579	-0.227061	5.45701e-06	0.000257851
cg01769553	-0.260995	5.45701e-06	0.000257851
cg01771213	0.232363	5.45701e-06	0.000257851
cg01930947	0.216455	5.45701e-06	0.000257851
cg02770724	-0.2071	5.45701e-06	0.000257851
cg02969038	0.234697	5.45701e-06	0.000257851
cg03278564	0.309813	5.45701e-06	0.000257851
cg04652496	0.314187	5.45701e-06	0.000257851
cg04967578	0.261924	5.45701e-06	0.000257851
cg05157098	0.239003	5.45701e-06	0.000257851
cg06603074	0.23917	5.45701e-06	0.000257851
[truncated: 2,674 more rows]

## Sheet: t(1;19)
TCF3-PBX1 specific DMCs
ProbeID	ChangeMeanBeta	p	adjP
cg00037763	-0.281306	9.8239e-08	3.30961e-05
cg00065905	0.477059	9.8239e-08	3.30961e-05
cg00109356	0.441401	9.8239e-08	3.30961e-05
cg00117599	-0.31772	9.8239e-08	3.30961e-05
cg00209038	0.580957	9.8239e-08	3.30961e-05
cg00231504	0.343455	9.8239e-08	3.30961e-05
cg00243313	0.391416	9.8239e-08	3.30961e-05
cg00244983	0.389056	9.8239e-08	3.30961e-05
cg00254886	0.522179	9.8239e-08	3.30961e-05
cg00256767	0.203387	9.8239e-08	3.30961e-05
cg00264591	0.496072	9.8239e-08	3.30961e-05
cg00309582	0.72818	9.8239e-08	3.30961e-05
cg00380172	0.606211	9.8239e-08	3.30961e-05
cg00390775	0.480879	9.8239e-08	3.30961e-05
cg00422918	0.230276	9.8239e-08	3.30961e-05
cg00483562	0.448285	9.8239e-08	3.30961e-05
cg00506811	0.648059	9.8239e-08	3.30961e-05
cg00541803	0.31254	9.8239e-08	3.30961e-05
cg00544449	0.479408	9.8239e-08	3.30961e-05
cg00719143	0.354552	9.8239e-08	3.30961e-05
cg00721080	-0.359566	9.8239e-08	3.30961e-05
cg00757212	0.268237	9.8239e-08	3.30961e-05
cg00861277	0.337036	9.8239e-08	3.30961e-05
cg00864867	0.439464	9.8239e-08	3.30961e-05
cg00900444	-0.491887	9.8239e-08	3.30961e-05
cg01021551	0.55871	9.8239e-08	3.30961e-05
cg01026458	0.529681	9.8239e-08	3.30961e-05
cg01065806	0.39736	9.8239e-08	3.30961e-05
cg01093786	-0.206083	9.8239e-08	3.30961e-05
cg01096398	0.773553	9.8239e-08	3.30961e-05
cg01142710	0.45913	9.8239e-08	3.30961e-05
cg01144286	0.388878	9.8239e-08	3.30961e-05
cg01145054	0.695275	9.8239e-08	3.30961e-05
cg01190692	0.360024	9.8239e-08	3.30961e-05
cg01194901	0.294814	9.8239e-08	3.30961e-05
cg01204911	-0.443719	9.8239e-08	3.30961e-05
cg01247628	0.523095	9.8239e-08	3.30961e-05
cg01269718	0.465674	9.8239e-08	3.30961e-05
cg01385327	0.256658	9.8239e-08	3.30961e-05
cg01436254	-0.457789	9.8239e-08	3.30961e-05
cg01452444	0.412687	9.8239e-08	3.30961e-05
cg01493016	0.370374	9.8239e-08	3.30961e-05
cg01566526	0.508406	9.8239e-08	3.30961e-05
cg01725586	0.594803	9.8239e-08	3.30961e-05
cg01832737	0.414784	9.8239e-08	3.30961e-05
cg01850449	0.576036	9.8239e-08	3.30961e-05
cg01865113	0.272625	9.8239e-08	3.30961e-05
cg01917416	0.227057	9.8239e-08	3.30961e-05
cg01937793	0.525092	9.8239e-08	3.30961e-05
cg01977762	-0.497092	9.8239e-08	3.30961e-05
cg02036261	0.498727	9.8239e-08	3.30961e-05
cg02066682	0.424534	9.8239e-08	3.30961e-05
cg02126788	0.629242	9.8239e-08	3.30961e-05
cg02179499	0.504611	9.8239e-08	3.30961e-05
cg02184772	0.564464	9.8239e-08	3.30961e-05
cg02229775	0.726651	9.8239e-08	3.30961e-05
cg02239377	-0.436512	9.8239e-08	3.30961e-05
cg02286715	0.456298	9.8239e-08	3.30961e-05
cg02295078	0.418469	9.8239e-08	3.30961e-05
cg02299465	-0.445541	9.8239e-08	3.30961e-05
cg02344895	0.206441	9.8239e-08	3.30961e-05
cg02355885	0.493861	9.8239e-08	3.30961e-05
cg02383154	0.434155	9.8239e-08	3.30961e-05
cg02401556	0.511452	9.8239e-08	3.30961e-05
cg02447229	0.521788	9.8239e-08	3.30961e-05
cg02466321	0.510849	9.8239e-08	3.30961e-05
cg02510267	0.603467	9.8239e-08	3.30961e-05
cg02521641	0.28342	9.8239e-08	3.30961e-05
cg02540477	0.548459	9.8239e-08	3.30961e-05
cg02582619	0.341177	9.8239e-08	3.30961e-05
cg02606327	0.522386	9.8239e-08	3.30961e-05
cg02608801	0.326624	9.8239e-08	3.30961e-05
cg02641288	0.343401	9.8239e-08	3.30961e-05
cg02753029	0.621022	9.8239e-08	3.30961e-05
cg02763540	-0.636499	9.8239e-08	3.30961e-05
cg02800607	0.46279	9.8239e-08	3.30961e-05
cg02841941	0.528366	9.8239e-08	3.30961e-05
cg02855576	0.223676	9.8239e-08	3.30961e-05
cg02897005	0.435683	9.8239e-08	3.30961e-05
cg02906238	0.477486	9.8239e-08	3.30961e-05
cg02981163	-0.570914	9.8239e-08	3.30961e-05
cg03044239	0.529182	9.8239e-08	3.30961e-05
cg03074888	0.324808	9.8239e-08	3.30961e-05
cg03098643	0.459569	9.8239e-08	3.30961e-05
cg03126694	-0.519333	9.8239e-08	3.30961e-05
cg03135713	-0.275243	9.8239e-08	3.30961e-05
cg03149432	0.52874	9.8239e-08	3.30961e-05
cg03216529	0.533482	9.8239e-08	3.30961e-05
cg03229780	0.463195	9.8239e-08	3.30961e-05
cg03322161	0.546539	9.8239e-08	3.30961e-05
cg03436619	0.311129	9.8239e-08	3.30961e-05
cg03471571	0.454148	9.8239e-08	3.30961e-05
cg03485172	0.631071	9.8239e-08	3.30961e-05
cg03534058	0.557233	9.8239e-08	3.30961e-05
cg03573446	0.560836	9.8239e-08	3.30961e-05
cg03575764	0.243906	9.8239e-08	3.30961e-05
cg03577655	0.364117	9.8239e-08	3.30961e-05
cg03609960	0.712295	9.8239e-08	3.30961e-05
cg03626278	0.271402	9.8239e-08	3.30961e-05
cg03631294	-0.57882	9.8239e-08	3.30961e-05
cg03659005	0.30935	9.8239e-08	3.30961e-05
cg03704700	0.338931	9.8239e-08	3.30961e-05
cg03730958	0.668211	9.8239e-08	3.30961e-05
cg03737424	-0.562948	9.8239e-08	3.30961e-05
cg03766449	0.33934	9.8239e-08	3.30961e-05
cg03851984	0.345122	9.8239e-08	3.30961e-05
cg03905413	0.386554	9.8239e-08	3.30961e-05
cg03919657	-0.463618	9.8239e-08	3.30961e-05
cg03960951	0.570626	9.8239e-08	3.30961e-05
cg03963198	0.521533	9.8239e-08	3.30961e-05
cg03992259	0.672097	9.8239e-08	3.30961e-05
cg04053392	0.457066	9.8239e-08	3.30961e-05
cg04064644	0.515442	9.8239e-08	3.30961e-05
cg04101194	0.412302	9.8239e-08	3.30961e-05
cg04184836	0.475645	9.8239e-08	3.30961e-05
cg04262140	0.210118	9.8239e-08	3.30961e-05
cg04267214	0.285959	9.8239e-08	3.30961e-05
cg04316564	0.238743	9.8239e-08	3.30961e-05
cg04337096	0.346705	9.8239e-08	3.30961e-05
cg04381888	-0.507613	9.8239e-08	3.30961e-05
cg04441405	0.334822	9.8239e-08	3.30961e-05
cg04475069	0.492781	9.8239e-08	3.30961e-05
cg04569233	-0.649135	9.8239e-08	3.30961e-05
cg04617251	0.365106	9.8239e-08	3.30961e-05
cg04621578	0.500409	9.8239e-08	3.30961e-05
cg04679384	0.243981	9.8239e-08	3.30961e-05
cg04702660	0.297616	9.8239e-08	3.30961e-05
cg04706867	0.342654	9.8239e-08	3.30961e-05
cg04711050	0.479452	9.8239e-08	3.30961e-05
cg04753583	0.623618	9.8239e-08	3.30961e-05
cg04755604	-0.572235	9.8239e-08	3.30961e-05
cg04781916	-0.536535	9.8239e-08	3.30961e-05
cg04822808	0.473512	9.8239e-08	3.30961e-05
cg04839259	0.493847	9.8239e-08	3.30961e-05
cg04845053	0.539963	9.8239e-08	3.30961e-05
cg04849541	0.498276	9.8239e-08	3.30961e-05
cg04898316	0.217714	9.8239e-08	3.30961e-05
cg04899175	0.489058	9.8239e-08	3.30961e-05
cg04904331	0.465849	9.8239e-08	3.30961e-05
cg05027458	0.567724	9.8239e-08	3.30961e-05
cg05063412	0.225703	9.8239e-08	3.30961e-05
cg05068452	0.535891	9.8239e-08	3.30961e-05
cg05070558	0.279067	9.8239e-08	3.30961e-05
cg05086811	0.390954	9.8239e-08	3.30961e-05
cg05099508	0.206746	9.8239e-08	3.30961e-05
cg05109245	0.547831	9.8239e-08	3.30961e-05
cg05146544	0.357567	9.8239e-08	3.30961e-05
cg05163268	-0.596882	9.8239e-08	3.30961e-05
cg05221057	0.503058	9.8239e-08	3.30961e-05
cg05229355	0.385844	9.8239e-08	3.30961e-05
cg05368033	0.631721	9.8239e-08	3.30961e-05
cg05436845	-0.48014	9.8239e-08	3.30961e-05
cg05484788	0.519957	9.8239e-08	3.30961e-05
cg05488043	0.609784	9.8239e-08	3.30961e-05
cg05583608	0.657348	9.8239e-08	3.30961e-05
cg05627639	0.60065	9.8239e-08	3.30961e-05
cg05674475	0.202078	9.8239e-08	3.30961e-05
cg05779148	0.361231	9.8239e-08	3.30961e-05
cg05835018	0.267597	9.8239e-08	3.30961e-05
cg05876918	0.488142	9.8239e-08	3.30961e-05
cg05915316	0.344944	9.8239e-08	3.30961e-05
cg05920635	0.234427	9.8239e-08	3.30961e-05
cg05926253	-0.320829	9.8239e-08	3.30961e-05
cg05941108	0.46147	9.8239e-08	3.30961e-05
cg05988638	0.32879	9.8239e-08	3.30961e-05
cg06043114	0.279809	9.8239e-08	3.30961e-05
cg06081609	0.667105	9.8239e-08	3.30961e-05
cg06085994	0.395219	9.8239e-08	3.30961e-05
cg06164660	0.587621	9.8239e-08	3.30961e-05
cg06187986	-0.249664	9.8239e-08	3.30961e-05
cg06193766	-0.667865	9.8239e-08	3.30961e-05
cg06225767	-0.634662	9.8239e-08	3.30961e-05
cg06240450	0.601553	9.8239e-08	3.30961e-05
cg06296331	0.65636	9.8239e-08	3.30961e-05
cg06444282	0.477767	9.8239e-08	3.30961e-05
cg06452665	0.417872	9.8239e-08	3.30961e-05
cg06475626	0.400724	9.8239e-08	3.30961e-05
cg06481122	0.486147	9.8239e-08	3.30961e-05
cg06482019	0.30724	9.8239e-08	3.30961e-05
cg06492708	0.365309	9.8239e-08	3.30961e-05
cg06508879	0.479146	9.8239e-08	3.30961e-05
cg06522833	-0.547383	9.8239e-08	3.30961e-05
cg06545019	0.204631	9.8239e-08	3.30961e-05
cg06546806	0.647572	9.8239e-08	3.30961e-05
cg06611727	0.417962	9.8239e-08	3.30961e-05
cg06621094	0.541813	9.8239e-08	3.30961e-05
cg06624337	0.395083	9.8239e-08	3.30961e-05
cg06630799	0.553925	9.8239e-08	3.30961e-05
cg06733794	0.494556	9.8239e-08	3.30961e-05
cg06755413	0.273233	9.8239e-08	3.30961e-05
cg06762457	-0.483565	9.8239e-08	3.30961e-05
cg06763078	0.6336	9.8239e-08	3.30961e-05
cg06906472	0.533527	9.8239e-08	3.30961e-05
cg06954481	0.625003	9.8239e-08	3.30961e-05
cg06954658	0.565284	9.8239e-08	3.30961e-05
cg07005113	0.451087	9.8239e-08	3.30961e-05
cg07028533	0.685949	9.8239e-08	3.30961e-05
cg07052041	-0.282023	9.8239e-08	3.30961e-05
cg07052390	0.631842	9.8239e-08	3.30961e-05
cg07062885	0.58272	9.8239e-08	3.30961e-05
cg07167946	0.499876	9.8239e-08	3.30961e-05
cg07190778	0.219589	9.8239e-08	3.30961e-05
cg07232033	0.292696	9.8239e-08	3.30961e-05
cg07241568	0.567813	9.8239e-08	3.30961e-05
cg07243784	0.505215	9.8239e-08	3.30961e-05
cg07250222	0.646426	9.8239e-08	3.30961e-05
cg07267067	-0.495988	9.8239e-08	3.30961e-05
cg07290552	0.552489	9.8239e-08	3.30961e-05
cg07333924	0.55174	9.8239e-08	3.30961e-05
cg07361491	0.216564	9.8239e-08	3.30961e-05
cg07362969	0.469871	9.8239e-08	3.30961e-05
cg07368937	0.548038	9.8239e-08	3.30961e-05
cg07394446	0.547673	9.8239e-08	3.30961e-05
cg07397956	0.386379	9.8239e-08	3.30961e-05
cg07430760	0.288112	9.8239e-08	3.30961e-05
cg07431884	-0.278584	9.8239e-08	3.30961e-05
cg07456645	0.259768	9.8239e-08	3.30961e-05
cg07458308	0.403631	9.8239e-08	3.30961e-05
cg07466705	0.476618	9.8239e-08	3.30961e-05
cg07602998	0.513375	9.8239e-08	3.30961e-05
cg07611531	0.267555	9.8239e-08	3.30961e-05
cg07629355	0.512685	9.8239e-08	3.30961e-05
cg07640233	0.457518	9.8239e-08	3.30961e-05
cg07642566	0.229083	9.8239e-08	3.30961e-05
cg07647822	0.403747	9.8239e-08	3.30961e-05
cg07716249	0.447829	9.8239e-08	3.30961e-05
cg07733257	0.393935	9.8239e-08	3.30961e-05
cg07742396	-0.316503	9.8239e-08	3.30961e-05
cg07749087	0.360791	9.8239e-08	3.30961e-05
cg07779444	0.612138	9.8239e-08	3.30961e-05
cg07791578	0.288035	9.8239e-08	3.30961e-05
cg07855083	0.36275	9.8239e-08	3.30961e-05
cg07882671	0.727518	9.8239e-08	3.30961e-05
cg07973435	0.451633	9.8239e-08	3.30961e-05
cg08006625	0.344599	9.8239e-08	3.30961e-05
cg08016383	0.592272	9.8239e-08	3.30961e-05
cg08042975	0.444372	9.8239e-08	3.30961e-05
cg08072204	0.214442	9.8239e-08	3.30961e-05
cg08078137	0.222109	9.8239e-08	3.30961e-05
cg08164556	0.591416	9.8239e-08	3.30961e-05
cg08185661	0.350728	9.8239e-08	3.30961e-05
cg08232264	0.563636	9.8239e-08	3.30961e-05
cg08285589	-0.556198	9.8239e-08	3.30961e-05
cg08345372	0.356109	9.8239e-08	3.30961e-05
cg08361684	0.237399	9.8239e-08	3.30961e-05
cg08396974	0.341328	9.8239e-08	3.30961e-05
cg08519575	0.487567	9.8239e-08	3.30961e-05
cg08528626	0.424813	9.8239e-08	3.30961e-05
cg08559364	-0.529661	9.8239e-08	3.30961e-05
cg08570275	0.268419	9.8239e-08	3.30961e-05
cg08591091	0.204355	9.8239e-08	3.30961e-05
cg08592761	0.446907	9.8239e-08	3.30961e-05
cg08595804	0.230312	9.8239e-08	3.30961e-05
cg08622677	0.436706	9.8239e-08	3.30961e-05
cg08706670	0.480482	9.8239e-08	3.30961e-05
cg08768421	0.39666	9.8239e-08	3.30961e-05
cg08774231	0.337515	9.8239e-08	3.30961e-05
cg08813099	0.561828	9.8239e-08	3.30961e-05
cg08813539	0.221565	9.8239e-08	3.30961e-05
cg08824335	0.400149	9.8239e-08	3.30961e-05
cg08845721	-0.656589	9.8239e-08	3.30961e-05
cg08853659	0.429214	9.8239e-08	3.30961e-05
cg09008705	0.581147	9.8239e-08	3.30961e-05
cg09047691	0.279478	9.8239e-08	3.30961e-05
cg09076584	-0.353619	9.8239e-08	3.30961e-05
cg09195234	0.537974	9.8239e-08	3.30961e-05
cg09214551	-0.538385	9.8239e-08	3.30961e-05
cg09279615	0.448183	9.8239e-08	3.30961e-05
cg09334277	0.540719	9.8239e-08	3.30961e-05
cg09369316	0.330334	9.8239e-08	3.30961e-05
cg09373037	0.484534	9.8239e-08	3.30961e-05
cg09470640	0.262466	9.8239e-08	3.30961e-05
cg09528265	0.441557	9.8239e-08	3.30961e-05
cg09547099	0.480138	9.8239e-08	3.30961e-05
cg09567311	0.406253	9.8239e-08	3.30961e-05
cg09570855	-0.42844	9.8239e-08	3.30961e-05
cg09572195	0.232696	9.8239e-08	3.30961e-05
cg09595471	0.444908	9.8239e-08	3.30961e-05
cg09631043	0.449292	9.8239e-08	3.30961e-05
cg09644707	0.407974	9.8239e-08	3.30961e-05
cg09689895	-0.619858	9.8239e-08	3.30961e-05
cg09698655	0.448866	9.8239e-08	3.30961e-05
cg09727046	0.463072	9.8239e-08	3.30961e-05
cg09772154	0.775111	9.8239e-08	3.30961e-05
cg09798888	0.439405	9.8239e-08	3.30961e-05
cg09840840	0.486291	9.8239e-08	3.30961e-05
cg09841898	-0.710754	9.8239e-08	3.30961e-05
cg09892203	0.430924	9.8239e-08	3.30961e-05
cg09923593	-0.432294	9.8239e-08	3.30961e-05
cg09987596	0.538622	9.8239e-08	3.30961e-05
cg10028929	0.573539	9.8239e-08	3.30961e-05
cg10051615	0.542547	9.8239e-08	3.30961e-05
cg10075360	-0.372172	9.8239e-08	3.30961e-05
cg10113101	0.481327	9.8239e-08	3.30961e-05
cg10162522	0.426413	9.8239e-08	3.30961e-05
cg10171504	0.316615	9.8239e-08	3.30961e-05
cg10176110	0.5546	9.8239e-08	3.30961e-05
cg10228777	0.213953	9.8239e-08	3.30961e-05
cg10244706	0.30288	9.8239e-08	3.30961e-05
cg10264687	0.335145	9.8239e-08	3.30961e-05
cg10317138	0.539911	9.8239e-08	3.30961e-05
cg10355837	0.722706	9.8239e-08	3.30961e-05
cg10358981	0.58849	9.8239e-08	3.30961e-05
cg10414975	0.411881	9.8239e-08	3.30961e-05
cg10422777	0.48085	9.8239e-08	3.30961e-05
cg10433048	0.444858	9.8239e-08	3.30961e-05
cg10485664	0.529472	9.8239e-08	3.30961e-05
cg10600647	-0.532739	9.8239e-08	3.30961e-05
cg10614223	-0.231012	9.8239e-08	3.30961e-05
cg10648197	0.254707	9.8239e-08	3.30961e-05
cg10719144	-0.517229	9.8239e-08	3.30961e-05
cg10730398	-0.56308	9.8239e-08	3.30961e-05
cg10739095	0.562002	9.8239e-08	3.30961e-05
cg10741333	0.404706	9.8239e-08	3.30961e-05
cg10755235	0.481329	9.8239e-08	3.30961e-05
cg10805039	0.573053	9.8239e-08	3.30961e-05
cg10815543	0.278718	9.8239e-08	3.30961e-05
cg10824063	0.572752	9.8239e-08	3.30961e-05
cg10829458	0.433436	9.8239e-08	3.30961e-05
cg10832730	0.323192	9.8239e-08	3.30961e-05
cg10853543	-0.534895	9.8239e-08	3.30961e-05
cg10853637	0.648497	9.8239e-08	3.30961e-05
cg10855265	0.319245	9.8239e-08	3.30961e-05
cg10879116	0.547879	9.8239e-08	3.30961e-05
cg10884788	0.586736	9.8239e-08	3.30961e-05
cg10899637	0.521488	9.8239e-08	3.30961e-05
cg10941747	0.715694	9.8239e-08	3.30961e-05
cg10949611	0.397429	9.8239e-08	3.30961e-05
cg10971510	0.542046	9.8239e-08	3.30961e-05
cg11075029	-0.503849	9.8239e-08	3.30961e-05
cg11183632	0.527539	9.8239e-08	3.30961e-05
cg11398452	0.447768	9.8239e-08	3.30961e-05
cg11414560	0.65241	9.8239e-08	3.30961e-05
cg11424375	0.242683	9.8239e-08	3.30961e-05
cg11439596	0.599828	9.8239e-08	3.30961e-05
cg11466449	-0.463312	9.8239e-08	3.30961e-05
cg11554266	0.630729	9.8239e-08	3.30961e-05
cg11614065	0.425137	9.8239e-08	3.30961e-05
cg11672037	0.759408	9.8239e-08	3.30961e-05
cg11708616	0.600536	9.8239e-08	3.30961e-05
cg11758283	-0.560782	9.8239e-08	3.30961e-05
cg11808885	0.311073	9.8239e-08	3.30961e-05
cg11870037	0.519101	9.8239e-08	3.30961e-05
cg11943255	0.383223	9.8239e-08	3.30961e-05
cg11947011	0.355601	9.8239e-08	3.30961e-05
cg11970797	-0.527894	9.8239e-08	3.30961e-05
cg12035092	0.334916	9.8239e-08	3.30961e-05
cg12071328	0.652023	9.8239e-08	3.30961e-05
cg12220753	0.242422	9.8239e-08	3.30961e-05
cg12292060	-0.375011	9.8239e-08	3.30961e-05
cg12298745	0.522767	9.8239e-08	3.30961e-05
cg12351433	0.686107	9.8239e-08	3.30961e-05
cg12377139	0.48185	9.8239e-08	3.30961e-05
cg12412154	-0.418474	9.8239e-08	3.30961e-05
cg12500879	0.499003	9.8239e-08	3.30961e-05
cg12547839	-0.598638	9.8239e-08	3.30961e-05
cg12566756	0.539516	9.8239e-08	3.30961e-05
cg12591770	0.436205	9.8239e-08	3.30961e-05
cg12610471	0.419425	9.8239e-08	3.30961e-05
cg12616277	0.443755	9.8239e-08	3.30961e-05
cg12633890	0.216813	9.8239e-08	3.30961e-05
cg12646385	0.565644	9.8239e-08	3.30961e-05
cg12662072	0.619509	9.8239e-08	3.30961e-05
cg12688248	0.248325	9.8239e-08	3.30961e-05
cg12715235	-0.46857	9.8239e-08	3.30961e-05
cg12771118	0.498353	9.8239e-08	3.30961e-05
cg12788108	0.289068	9.8239e-08	3.30961e-05
cg12835048	0.688595	9.8239e-08	3.30961e-05
cg12886494	-0.730942	9.8239e-08	3.30961e-05
cg12897942	0.527171	9.8239e-08	3.30961e-05
cg12915892	0.703973	9.8239e-08	3.30961e-05
cg12931682	0.287742	9.8239e-08	3.30961e-05
cg12954230	0.502154	9.8239e-08	3.30961e-05
cg12985773	0.231154	9.8239e-08	3.30961e-05
cg13062406	0.66559	9.8239e-08	3.30961e-05
cg13139630	0.481674	9.8239e-08	3.30961e-05
cg13143349	0.274693	9.8239e-08	3.30961e-05
cg13144843	0.547878	9.8239e-08	3.30961e-05
cg13218688	-0.43102	9.8239e-08	3.30961e-05
cg13254586	-0.451456	9.8239e-08	3.30961e-05
cg13303459	0.503157	9.8239e-08	3.30961e-05
cg13320291	0.615953	9.8239e-08	3.30961e-05
cg13423075	0.498686	9.8239e-08	3.30961e-05
cg13457172	0.418301	9.8239e-08	3.30961e-05
cg13457790	-0.372182	9.8239e-08	3.30961e-05
cg13477178	-0.671305	9.8239e-08	3.30961e-05
cg13486410	0.511757	9.8239e-08	3.30961e-05
cg13492133	-0.620099	9.8239e-08	3.30961e-05
cg13518327	0.558934	9.8239e-08	3.30961e-05
cg13522882	-0.628158	9.8239e-08	3.30961e-05
cg13530365	0.346779	9.8239e-08	3.30961e-05
cg13533340	0.579574	9.8239e-08	3.30961e-05
cg13554207	0.555663	9.8239e-08	3.30961e-05
cg13601957	-0.549039	9.8239e-08	3.30961e-05
cg13619824	0.266598	9.8239e-08	3.30961e-05
cg13672103	0.263173	9.8239e-08	3.30961e-05
cg13678371	0.398101	9.8239e-08	3.30961e-05
cg13679216	0.470425	9.8239e-08	3.30961e-05
cg13690178	0.457473	9.8239e-08	3.30961e-05
cg13725272	0.420469	9.8239e-08	3.30961e-05
cg13745692	-0.59254	9.8239e-08	3.30961e-05
cg13763503	0.425173	9.8239e-08	3.30961e-05
cg13804058	0.409951	9.8239e-08	3.30961e-05
cg13806106	0.359033	9.8239e-08	3.30961e-05
cg13836422	0.402815	9.8239e-08	3.30961e-05
cg13836627	0.584901	9.8239e-08	3.30961e-05
cg13842237	0.525829	9.8239e-08	3.30961e-05
cg13849419	-0.510239	9.8239e-08	3.30961e-05
cg13895867	0.526991	9.8239e-08	3.30961e-05
cg13933080	0.617965	9.8239e-08	3.30961e-05
cg13953813	0.329697	9.8239e-08	3.30961e-05
cg13977835	-0.511	9.8239e-08	3.30961e-05
cg14018731	0.319887	9.8239e-08	3.30961e-05
cg14026561	0.495356	9.8239e-08	3.30961e-05
cg14030904	-0.343764	9.8239e-08	3.30961e-05
cg14061619	0.53533	9.8239e-08	3.30961e-05
cg14080015	0.64221	9.8239e-08	3.30961e-05
cg14097019	0.252845	9.8239e-08	3.30961e-05
cg14162361	-0.596581	9.8239e-08	3.30961e-05
cg14209299	0.601772	9.8239e-08	3.30961e-05
cg14267263	0.333809	9.8239e-08	3.30961e-05
cg14276488	0.4825	9.8239e-08	3.30961e-05
cg14283710	-0.451929	9.8239e-08	3.30961e-05
cg14301932	0.518293	9.8239e-08	3.30961e-05
cg14320087	0.259045	9.8239e-08	3.30961e-05
cg14343214	0.340199	9.8239e-08	3.30961e-05
cg14349078	-0.554379	9.8239e-08	3.30961e-05
cg14544831	-0.419716	9.8239e-08	3.30961e-05
cg14545970	0.530966	9.8239e-08	3.30961e-05
cg14558114	0.509661	9.8239e-08	3.30961e-05
cg14572728	0.378277	9.8239e-08	3.30961e-05
cg14579819	0.544003	9.8239e-08	3.30961e-05
cg14582400	0.569147	9.8239e-08	3.30961e-05
cg14689623	0.696195	9.8239e-08	3.30961e-05
cg14693112	0.413587	9.8239e-08	3.30961e-05
cg14753599	0.345584	9.8239e-08	3.30961e-05
cg14793544	-0.438455	9.8239e-08	3.30961e-05
cg14826792	0.324189	9.8239e-08	3.30961e-05
cg14880228	0.429425	9.8239e-08	3.30961e-05
cg14962363	0.258191	9.8239e-08	3.30961e-05
cg15042080	0.552153	9.8239e-08	3.30961e-05
cg15069906	0.581872	9.8239e-08	3.30961e-05
cg15074329	0.303294	9.8239e-08	3.30961e-05
cg15084499	0.292387	9.8239e-08	3.30961e-05
cg15085447	0.32403	9.8239e-08	3.30961e-05
cg15125763	0.248317	9.8239e-08	3.30961e-05
cg15144793	0.512774	9.8239e-08	3.30961e-05
cg15161394	0.370553	9.8239e-08	3.30961e-05
cg15301489	0.522792	9.8239e-08	3.30961e-05
cg15338327	0.342894	9.8239e-08	3.30961e-05
cg15457745	0.335422	9.8239e-08	3.30961e-05
cg15459695	0.306476	9.8239e-08	3.30961e-05
cg15468423	-0.589522	9.8239e-08	3.30961e-05
cg15471388	-0.616828	9.8239e-08	3.30961e-05
cg15475576	0.284055	9.8239e-08	3.30961e-05
cg15491385	-0.382497	9.8239e-08	3.30961e-05
cg15492982	-0.53423	9.8239e-08	3.30961e-05
cg15506477	0.624524	9.8239e-08	3.30961e-05
cg15552493	-0.251652	9.8239e-08	3.30961e-05
cg15558982	0.4098	9.8239e-08	3.30961e-05
cg15565897	0.232535	9.8239e-08	3.30961e-05
cg15577178	0.642606	9.8239e-08	3.30961e-05
cg15654259	0.32733	9.8239e-08	3.30961e-05
cg15764058	0.247348	9.8239e-08	3.30961e-05
cg15778089	-0.621198	9.8239e-08	3.30961e-05
cg15804782	0.488868	9.8239e-08	3.30961e-05
cg15834388	0.397544	9.8239e-08	3.30961e-05
cg15927927	0.520946	9.8239e-08	3.30961e-05
cg16056398	0.488331	9.8239e-08	3.30961e-05
cg16095795	0.209943	9.8239e-08	3.30961e-05
cg16098340	-0.556486	9.8239e-08	3.30961e-05
cg16154332	0.216025	9.8239e-08	3.30961e-05
cg16167809	-0.581264	9.8239e-08	3.30961e-05
cg16190746	0.242354	9.8239e-08	3.30961e-05
cg16211684	0.320418	9.8239e-08	3.30961e-05
cg16231500	0.291409	9.8239e-08	3.30961e-05
cg16260440	0.436929	9.8239e-08	3.30961e-05
cg16298760	0.256447	9.8239e-08	3.30961e-05
cg16370778	-0.620818	9.8239e-08	3.30961e-05
cg16392213	0.543981	9.8239e-08	3.30961e-05
cg16396954	0.378643	9.8239e-08	3.30961e-05
cg16424920	0.35182	9.8239e-08	3.30961e-05
cg16426537	0.612823	9.8239e-08	3.30961e-05
cg16434657	0.562115	9.8239e-08	3.30961e-05
cg16464483	0.347583	9.8239e-08	3.30961e-05
cg16487237	0.341757	9.8239e-08	3.30961e-05
cg16530437	0.540923	9.8239e-08	3.30961e-05
cg16574871	0.339319	9.8239e-08	3.30961e-05
cg16584662	-0.576062	9.8239e-08	3.30961e-05
cg16596102	0.564834	9.8239e-08	3.30961e-05
cg16596604	0.516365	9.8239e-08	3.30961e-05
cg16608018	0.505038	9.8239e-08	3.30961e-05
cg16629158	0.5064	9.8239e-08	3.30961e-05
cg16637178	0.325351	9.8239e-08	3.30961e-05
cg16678602	0.365531	9.8239e-08	3.30961e-05
cg16902863	-0.502796	9.8239e-08	3.30961e-05
cg16935065	0.530694	9.8239e-08	3.30961e-05
cg17028039	0.446921	9.8239e-08	3.30961e-05
cg17037976	-0.579692	9.8239e-08	3.30961e-05
cg17093995	0.51937	9.8239e-08	3.30961e-05
cg17098147	0.465862	9.8239e-08	3.30961e-05
cg17108748	0.294032	9.8239e-08	3.30961e-05
cg17112958	0.573268	9.8239e-08	3.30961e-05
cg17167852	0.403591	9.8239e-08	3.30961e-05
cg17192381	-0.628919	9.8239e-08	3.30961e-05
cg17195635	-0.683079	9.8239e-08	3.30961e-05
cg17227967	0.606341	9.8239e-08	3.30961e-05
cg17368808	0.618368	9.8239e-08	3.30961e-05
cg17371081	0.704809	9.8239e-08	3.30961e-05
cg17386899	0.219913	9.8239e-08	3.30961e-05
cg17411792	-0.607476	9.8239e-08	3.30961e-05
cg17674725	0.58129	9.8239e-08	3.30961e-05
cg17694795	0.278525	9.8239e-08	3.30961e-05
cg17717972	-0.662526	9.8239e-08	3.30961e-05
cg17722884	0.360797	9.8239e-08	3.30961e-05
cg17794169	0.52678	9.8239e-08	3.30961e-05
cg17862113	0.327289	9.8239e-08	3.30961e-05
cg17875483	0.623314	9.8239e-08	3.30961e-05
cg17883458	0.44941	9.8239e-08	3.30961e-05
cg17891495	0.262463	9.8239e-08	3.30961e-05
cg17939805	0.383127	9.8239e-08	3.30961e-05
cg18129754	0.505196	9.8239e-08	3.30961e-05
cg18136062	0.742062	9.8239e-08	3.30961e-05
cg18194734	0.610937	9.8239e-08	3.30961e-05
cg18267381	0.397389	9.8239e-08	3.30961e-05
cg18295203	0.420377	9.8239e-08	3.30961e-05
cg18349911	0.30553	9.8239e-08	3.30961e-05
cg18395636	0.602298	9.8239e-08	3.30961e-05
cg18421529	0.452606	9.8239e-08	3.30961e-05
cg18450168	0.617136	9.8239e-08	3.30961e-05
cg18450905	0.248319	9.8239e-08	3.30961e-05
cg18464823	-0.49392	9.8239e-08	3.30961e-05
cg18490616	0.386152	9.8239e-08	3.30961e-05
cg18513313	0.257494	9.8239e-08	3.30961e-05
cg18638914	0.257985	9.8239e-08	3.30961e-05
cg18722086	-0.67117	9.8239e-08	3.30961e-05
cg18759209	0.604655	9.8239e-08	3.30961e-05
cg18796027	-0.533998	9.8239e-08	3.30961e-05
cg18802754	0.552598	9.8239e-08	3.30961e-05
cg18808929	-0.667229	9.8239e-08	3.30961e-05
cg18923906	-0.255329	9.8239e-08	3.30961e-05
cg18987335	0.410986	9.8239e-08	3.30961e-05
cg19029325	0.534606	9.8239e-08	3.30961e-05
cg19030607	0.416611	9.8239e-08	3.30961e-05
cg19107469	0.442347	9.8239e-08	3.30961e-05
cg19107692	0.265957	9.8239e-08	3.30961e-05
cg19117365	0.437276	9.8239e-08	3.30961e-05
cg19141563	0.214734	9.8239e-08	3.30961e-05
cg19159011	-0.361644	9.8239e-08	3.30961e-05
cg19174211	0.542866	9.8239e-08	3.30961e-05
cg19189459	0.2799	9.8239e-08	3.30961e-05
cg19282443	-0.467824	9.8239e-08	3.30961e-05
cg19310581	0.352262	9.8239e-08	3.30961e-05
cg19320275	0.358446	9.8239e-08	3.30961e-05
cg19356191	0.54918	9.8239e-08	3.30961e-05
cg19412467	0.555586	9.8239e-08	3.30961e-05
cg19425332	0.50407	9.8239e-08	3.30961e-05
cg19453181	0.606119	9.8239e-08	3.30961e-05
cg19472216	0.403644	9.8239e-08	3.30961e-05
cg19488213	0.277385	9.8239e-08	3.30961e-05
cg19509715	0.531832	9.8239e-08	3.30961e-05
cg19594305	0.484941	9.8239e-08	3.30961e-05
cg19601674	0.374338	9.8239e-08	3.30961e-05
cg19639135	-0.243896	9.8239e-08	3.30961e-05
cg19665362	0.515679	9.8239e-08	3.30961e-05
cg19671120	0.379544	9.8239e-08	3.30961e-05
cg19694200	0.472722	9.8239e-08	3.30961e-05
cg19727641	0.508281	9.8239e-08	3.30961e-05
cg19734779	0.232033	9.8239e-08	3.30961e-05
cg19761848	0.682724	9.8239e-08	3.30961e-05
cg19766441	0.651486	9.8239e-08	3.30961e-05
cg19767959	0.469349	9.8239e-08	3.30961e-05
cg19786084	0.572201	9.8239e-08	3.30961e-05
cg19787532	0.367995	9.8239e-08	3.30961e-05
cg19796955	-0.664682	9.8239e-08	3.30961e-05
cg19803651	0.239795	9.8239e-08	3.30961e-05
cg19899882	0.440929	9.8239e-08	3.30961e-05
cg19954146	0.357168	9.8239e-08	3.30961e-05
cg19987768	0.393858	9.8239e-08	3.30961e-05
cg19995229	-0.291852	9.8239e-08	3.30961e-05
cg20000718	0.434864	9.8239e-08	3.30961e-05
cg20014960	0.634515	9.8239e-08	3.30961e-05
cg20025003	0.628922	9.8239e-08	3.30961e-05
cg20031397	0.407948	9.8239e-08	3.30961e-05
cg20040743	0.57468	9.8239e-08	3.30961e-05
cg20110257	-0.623429	9.8239e-08	3.30961e-05
cg20113732	0.629628	9.8239e-08	3.30961e-05
cg20122488	-0.701663	9.8239e-08	3.30961e-05
cg20228119	0.467649	9.8239e-08	3.30961e-05
cg20255176	0.34162	9.8239e-08	3.30961e-05
cg20265661	0.750764	9.8239e-08	3.30961e-05
cg20411843	0.523175	9.8239e-08	3.30961e-05
cg20414996	0.430794	9.8239e-08	3.30961e-05
cg20483857	0.584004	9.8239e-08	3.30961e-05
cg20486551	-0.587546	9.8239e-08	3.30961e-05
cg20509513	0.477245	9.8239e-08	3.30961e-05
cg20548339	0.366508	9.8239e-08	3.30961e-05
cg20560075	0.668365	9.8239e-08	3.30961e-05
cg20578175	0.462261	9.8239e-08	3.30961e-05
cg20582941	-0.738539	9.8239e-08	3.30961e-05
cg20631750	0.495289	9.8239e-08	3.30961e-05
cg20640281	0.398453	9.8239e-08	3.30961e-05
cg20659435	0.462146	9.8239e-08	3.30961e-05
cg20755651	0.633741	9.8239e-08	3.30961e-05
cg20804191	0.522049	9.8239e-08	3.30961e-05
cg20827659	0.360638	9.8239e-08	3.30961e-05
cg20869673	0.725982	9.8239e-08	3.30961e-05
cg20959872	0.203618	9.8239e-08	3.30961e-05
cg20982412	0.400938	9.8239e-08	3.30961e-05
cg20995304	-0.495123	9.8239e-08	3.30961e-05
cg21012296	0.507504	9.8239e-08	3.30961e-05
cg21118780	-0.519301	9.8239e-08	3.30961e-05
cg21184174	0.292609	9.8239e-08	3.30961e-05
cg21184629	0.250158	9.8239e-08	3.30961e-05
cg21242918	0.438641	9.8239e-08	3.30961e-05
cg21273407	0.316137	9.8239e-08	3.30961e-05
cg21357629	0.729633	9.8239e-08	3.30961e-05
cg21368609	0.34849	9.8239e-08	3.30961e-05
cg21426003	0.717241	9.8239e-08	3.30961e-05
cg21502255	0.562166	9.8239e-08	3.30961e-05
cg21606953	-0.454847	9.8239e-08	3.30961e-05
cg21646199	0.617906	9.8239e-08	3.30961e-05
cg21840121	0.305834	9.8239e-08	3.30961e-05
cg21848143	0.466579	9.8239e-08	3.30961e-05
cg21852513	0.533271	9.8239e-08	3.30961e-05
cg21868774	0.719738	9.8239e-08	3.30961e-05
cg22047703	0.513616	9.8239e-08	3.30961e-05
cg22055427	0.557314	9.8239e-08	3.30961e-05
cg22110273	0.381883	9.8239e-08	3.30961e-05
cg22169889	-0.596862	9.8239e-08	3.30961e-05
cg22180410	0.250818	9.8239e-08	3.30961e-05
cg22213821	0.368465	9.8239e-08	3.30961e-05
cg22226904	-0.629699	9.8239e-08	3.30961e-05
cg22232500	0.544141	9.8239e-08	3.30961e-05
cg22344727	0.47821	9.8239e-08	3.30961e-05
cg22350305	0.242056	9.8239e-08	3.30961e-05
cg22367144	0.45377	9.8239e-08	3.30961e-05
cg22460896	0.571025	9.8239e-08	3.30961e-05
cg22468075	0.360595	9.8239e-08	3.30961e-05
cg22529861	0.319443	9.8239e-08	3.30961e-05
cg22608170	0.580758	9.8239e-08	3.30961e-05
cg22610211	0.439669	9.8239e-08	3.30961e-05
cg22691524	-0.224668	9.8239e-08	3.30961e-05
cg22696438	0.49278	9.8239e-08	3.30961e-05
cg22762615	0.468551	9.8239e-08	3.30961e-05
cg22828900	0.23186	9.8239e-08	3.30961e-05
cg22853607	0.413856	9.8239e-08	3.30961e-05
cg22876356	-0.601522	9.8239e-08	3.30961e-05
cg22907174	0.38086	9.8239e-08	3.30961e-05
cg22965511	0.590746	9.8239e-08	3.30961e-05
cg23076299	0.379117	9.8239e-08	3.30961e-05
cg23103675	-0.321146	9.8239e-08	3.30961e-05
cg23121993	0.648145	9.8239e-08	3.30961e-05
cg23200357	-0.698867	9.8239e-08	3.30961e-05
cg23208176	0.437918	9.8239e-08	3.30961e-05
cg23330450	-0.676169	9.8239e-08	3.30961e-05
cg23429903	0.4126	9.8239e-08	3.30961e-05
cg23453353	-0.562115	9.8239e-08	3.30961e-05
cg23508667	0.483119	9.8239e-08	3.30961e-05
cg23522915	-0.422838	9.8239e-08	3.30961e-05
cg23556443	0.39797	9.8239e-08	3.30961e-05
cg23657299	0.451892	9.8239e-08	3.30961e-05
cg23666117	-0.661047	9.8239e-08	3.30961e-05
cg23672659	-0.566594	9.8239e-08	3.30961e-05
cg23683528	0.695806	9.8239e-08	3.30961e-05
cg23811811	-0.494609	9.8239e-08	3.30961e-05
cg23813514	0.52866	9.8239e-08	3.30961e-05
cg23828265	-0.567361	9.8239e-08	3.30961e-05
cg23831328	0.288126	9.8239e-08	3.30961e-05
cg23861668	0.645806	9.8239e-08	3.30961e-05
cg23867718	0.558935	9.8239e-08	3.30961e-05
cg23877720	0.435684	9.8239e-08	3.30961e-05
cg24106636	0.687047	9.8239e-08	3.30961e-05
cg24126567	-0.552621	9.8239e-08	3.30961e-05
cg24131262	-0.490745	9.8239e-08	3.30961e-05
cg24134845	0.341043	9.8239e-08	3.30961e-05
cg24154271	0.518112	9.8239e-08	3.30961e-05
cg24172269	0.63904	9.8239e-08	3.30961e-05
cg24234899	0.535971	9.8239e-08	3.30961e-05
cg24362812	0.542778	9.8239e-08	3.30961e-05
cg24396745	0.388151	9.8239e-08	3.30961e-05
cg24410535	0.513094	9.8239e-08	3.30961e-05
cg24526702	0.352438	9.8239e-08	3.30961e-05
cg24581326	0.382789	9.8239e-08	3.30961e-05
cg24590788	0.649037	9.8239e-08	3.30961e-05
cg24611631	0.476348	9.8239e-08	3.30961e-05
cg24613080	0.372156	9.8239e-08	3.30961e-05
cg24710671	-0.547283	9.8239e-08	3.30961e-05
cg24711336	-0.540125	9.8239e-08	3.30961e-05
cg24734184	-0.542229	9.8239e-08	3.30961e-05
cg24744172	0.344896	9.8239e-08	3.30961e-05
cg24864402	0.366224	9.8239e-08	3.30961e-05
cg24879415	-0.526115	9.8239e-08	3.30961e-05
cg24914278	0.524987	9.8239e-08	3.30961e-05
cg24937747	0.508665	9.8239e-08	3.30961e-05
cg24999518	0.518509	9.8239e-08	3.30961e-05
cg25014117	0.229759	9.8239e-08	3.30961e-05
cg25097946	0.315009	9.8239e-08	3.30961e-05
cg25143824	0.424478	9.8239e-08	3.30961e-05
cg25152136	0.519436	9.8239e-08	3.30961e-05
cg25208479	0.535164	9.8239e-08	3.30961e-05
cg25212025	-0.512278	9.8239e-08	3.30961e-05
cg25213107	0.313498	9.8239e-08	3.30961e-05
cg25224568	0.211918	9.8239e-08	3.30961e-05
cg25363885	0.48861	9.8239e-08	3.30961e-05
cg25373630	-0.681914	9.8239e-08	3.30961e-05
cg25463470	0.43639	9.8239e-08	3.30961e-05
cg25485875	0.687962	9.8239e-08	3.30961e-05
cg25566352	0.670246	9.8239e-08	3.30961e-05
cg25571189	0.560147	9.8239e-08	3.30961e-05
cg25592918	0.206148	9.8239e-08	3.30961e-05
cg25615585	0.590448	9.8239e-08	3.30961e-05
cg25649826	-0.560055	9.8239e-08	3.30961e-05
cg25662463	0.400796	9.8239e-08	3.30961e-05
cg25802093	0.38636	9.8239e-08	3.30961e-05
cg25863735	-0.626297	9.8239e-08	3.30961e-05
cg25868998	0.660643	9.8239e-08	3.30961e-05
cg25939181	0.239756	9.8239e-08	3.30961e-05
cg25950769	-0.334482	9.8239e-08	3.30961e-05
cg25959239	0.452982	9.8239e-08	3.30961e-05
cg25979559	0.57331	9.8239e-08	3.30961e-05
cg25995825	0.362638	9.8239e-08	3.30961e-05
cg25999442	0.651112	9.8239e-08	3.30961e-05
cg26009555	0.27062	9.8239e-08	3.30961e-05
cg26063563	0.61637	9.8239e-08	3.30961e-05
cg26093175	0.487286	9.8239e-08	3.30961e-05
cg26103719	-0.582643	9.8239e-08	3.30961e-05
cg26117521	-0.506599	9.8239e-08	3.30961e-05
cg26125811	0.452179	9.8239e-08	3.30961e-05
cg26205131	0.245704	9.8239e-08	3.30961e-05
cg26216629	0.383538	9.8239e-08	3.30961e-05
cg26217846	-0.549889	9.8239e-08	3.30961e-05
cg26220773	0.301712	9.8239e-08	3.30961e-05
cg26224173	-0.627643	9.8239e-08	3.30961e-05
cg26323130	0.361711	9.8239e-08	3.30961e-05
cg26410450	0.580706	9.8239e-08	3.30961e-05
cg26452056	0.328476	9.8239e-08	3.30961e-05
cg26514578	0.383603	9.8239e-08	3.30961e-05
cg26565021	0.461254	9.8239e-08	3.30961e-05
cg26574334	0.33379	9.8239e-08	3.30961e-05
cg26672202	-0.470959	9.8239e-08	3.30961e-05
cg26682270	0.381562	9.8239e-08	3.30961e-05
cg26682580	0.548085	9.8239e-08	3.30961e-05
cg26965275	0.346107	9.8239e-08	3.30961e-05
cg26969933	-0.610347	9.8239e-08	3.30961e-05
cg27058486	0.499981	9.8239e-08	3.30961e-05
cg27118761	0.622677	9.8239e-08	3.30961e-05
cg27159096	-0.607918	9.8239e-08	3.30961e-05
cg27167224	0.315133	9.8239e-08	3.30961e-05
cg27249178	0.626572	9.8239e-08	3.30961e-05
cg27303880	0.307156	9.8239e-08	3.30961e-05
cg27304406	0.403644	9.8239e-08	3.30961e-05
cg27336026	0.680128	9.8239e-08	3.30961e-05
cg27392804	0.560636	9.8239e-08	3.30961e-05
cg27497049	0.230708	9.8239e-08	3.30961e-05
cg27504802	0.542982	9.8239e-08	3.30961e-05
cg27552955	0.495267	9.8239e-08	3.30961e-05
cg27565555	0.587597	9.8239e-08	3.30961e-05
cg27569829	-0.578615	9.8239e-08	3.30961e-05
cg27664844	0.587869	9.8239e-08	3.30961e-05
cg00018024	0.237052	1.96478e-07	4.20073e-05
cg00057434	0.361655	1.96478e-07	4.20073e-05
cg00061695	-0.341515	1.96478e-07	4.20073e-05
cg00143249	0.406611	1.96478e-07	4.20073e-05
cg00162673	-0.460332	1.96478e-07	4.20073e-05
cg00235933	0.326461	1.96478e-07	4.20073e-05
cg00424572	0.398463	1.96478e-07	4.20073e-05
cg00435173	-0.482808	1.96478e-07	4.20073e-05
cg00455372	0.56558	1.96478e-07	4.20073e-05
cg00504690	0.468124	1.96478e-07	4.20073e-05
cg00574907	0.522179	1.96478e-07	4.20073e-05
cg00644351	-0.507611	1.96478e-07	4.20073e-05
cg00741946	0.490436	1.96478e-07	4.20073e-05
cg00750428	0.394765	1.96478e-07	4.20073e-05
cg00842325	0.539139	1.96478e-07	4.20073e-05
cg00856157	0.475482	1.96478e-07	4.20073e-05
cg00936442	-0.401031	1.96478e-07	4.20073e-05
cg00950958	0.313637	1.96478e-07	4.20073e-05
cg01088410	0.592704	1.96478e-07	4.20073e-05
cg01185345	-0.355543	1.96478e-07	4.20073e-05
cg01229798	0.642309	1.96478e-07	4.20073e-05
cg01442844	0.371164	1.96478e-07	4.20073e-05
cg01718116	0.555423	1.96478e-07	4.20073e-05
cg01786994	0.356957	1.96478e-07	4.20073e-05
cg01791587	0.48659	1.96478e-07	4.20073e-05
cg01869243	0.207203	1.96478e-07	4.20073e-05
cg01908395	0.461505	1.96478e-07	4.20073e-05
cg01944958	0.219776	1.96478e-07	4.20073e-05
cg01999260	0.402026	1.96478e-07	4.20073e-05
cg02044223	0.615501	1.96478e-07	4.20073e-05
cg02054776	0.363494	1.96478e-07	4.20073e-05
cg02070740	-0.448047	1.96478e-07	4.20073e-05
cg02229993	0.506074	1.96478e-07	4.20073e-05
cg02269161	0.366072	1.96478e-07	4.20073e-05
cg02315940	0.540968	1.96478e-07	4.20073e-05
cg02345399	-0.601336	1.96478e-07	4.20073e-05
cg02465374	0.404077	1.96478e-07	4.20073e-05
cg02485566	0.286291	1.96478e-07	4.20073e-05
cg02545261	0.270284	1.96478e-07	4.20073e-05
cg02774186	0.569683	1.96478e-07	4.20073e-05
cg02774523	0.293928	1.96478e-07	4.20073e-05
cg03052970	0.578444	1.96478e-07	4.20073e-05
cg03085712	0.383275	1.96478e-07	4.20073e-05
cg03098159	0.531778	1.96478e-07	4.20073e-05
cg03109827	0.579184	1.96478e-07	4.20073e-05
cg03134661	-0.640187	1.96478e-07	4.20073e-05
cg03225002	0.209953	1.96478e-07	4.20073e-05
cg03287940	0.487929	1.96478e-07	4.20073e-05
cg03342871	0.202873	1.96478e-07	4.20073e-05
cg03352181	0.373208	1.96478e-07	4.20073e-05
cg03387930	0.251948	1.96478e-07	4.20073e-05
cg03489969	0.466616	1.96478e-07	4.20073e-05
cg03655371	0.367701	1.96478e-07	4.20073e-05
cg03679565	0.598556	1.96478e-07	4.20073e-05
cg03712816	0.473711	1.96478e-07	4.20073e-05
cg03738352	0.625924	1.96478e-07	4.20073e-05
cg03833880	0.41036	1.96478e-07	4.20073e-05
cg04190870	0.649045	1.96478e-07	4.20073e-05
cg04427852	0.518639	1.96478e-07	4.20073e-05
cg04437841	0.338365	1.96478e-07	4.20073e-05
cg04442576	0.536591	1.96478e-07	4.20073e-05
cg04499648	0.49663	1.96478e-07	4.20073e-05
cg04548856	0.618149	1.96478e-07	4.20073e-05
cg04583285	0.379633	1.96478e-07	4.20073e-05
cg04617755	0.56757	1.96478e-07	4.20073e-05
cg04643822	0.53763	1.96478e-07	4.20073e-05
cg04669815	0.398932	1.96478e-07	4.20073e-05
cg04825327	0.701792	1.96478e-07	4.20073e-05
cg04837832	0.426534	1.96478e-07	4.20073e-05
cg04840356	0.431542	1.96478e-07	4.20073e-05
cg04847243	-0.261104	1.96478e-07	4.20073e-05
cg05073720	-0.539516	1.96478e-07	4.20073e-05
cg05140069	0.390038	1.96478e-07	4.20073e-05
cg05230054	0.457847	1.96478e-07	4.20073e-05
cg05283542	0.34757	1.96478e-07	4.20073e-05
cg05321808	0.354633	1.96478e-07	4.20073e-05
cg05328197	0.60899	1.96478e-07	4.20073e-05
cg05381746	0.505755	1.96478e-07	4.20073e-05
cg05386769	-0.538372	1.96478e-07	4.20073e-05
cg05410624	-0.389322	1.96478e-07	4.20073e-05
cg05470523	0.441236	1.96478e-07	4.20073e-05
cg05749717	0.44423	1.96478e-07	4.20073e-05
cg05860723	0.553092	1.96478e-07	4.20073e-05
cg05869754	-0.34854	1.96478e-07	4.20073e-05
cg05870135	0.456396	1.96478e-07	4.20073e-05
cg05881776	0.341534	1.96478e-07	4.20073e-05
cg05884032	0.486422	1.96478e-07	4.20073e-05
cg05897091	0.588899	1.96478e-07	4.20073e-05
cg05924652	0.504885	1.96478e-07	4.20073e-05
cg06056415	0.422656	1.96478e-07	4.20073e-05
cg06099276	0.347708	1.96478e-07	4.20073e-05
cg06239208	0.442017	1.96478e-07	4.20073e-05
cg06272543	0.632542	1.96478e-07	4.20073e-05
cg06276708	0.445916	1.96478e-07	4.20073e-05
cg06372223	-0.515324	1.96478e-07	4.20073e-05
cg06490869	0.644635	1.96478e-07	4.20073e-05
cg06614469	0.61439	1.96478e-07	4.20073e-05
cg06657142	0.528331	1.96478e-07	4.20073e-05
cg06710741	0.443247	1.96478e-07	4.20073e-05
cg06749715	0.436239	1.96478e-07	4.20073e-05
cg06833978	0.498658	1.96478e-07	4.20073e-05
cg06850467	0.323397	1.96478e-07	4.20073e-05
cg06873316	0.535526	1.96478e-07	4.20073e-05
cg06966660	0.510728	1.96478e-07	4.20073e-05
cg06976312	0.227827	1.96478e-07	4.20073e-05
cg07003360	0.256807	1.96478e-07	4.20073e-05
cg07034362	0.614541	1.96478e-07	4.20073e-05
cg07067241	0.501393	1.96478e-07	4.20073e-05
cg07084941	-0.342486	1.96478e-07	4.20073e-05
cg07143083	0.452022	1.96478e-07	4.20073e-05
cg07212778	0.458533	1.96478e-07	4.20073e-05
cg07271264	0.383884	1.96478e-07	4.20073e-05
cg07356771	0.426901	1.96478e-07	4.20073e-05
cg07457568	0.332061	1.96478e-07	4.20073e-05
cg07531228	0.30704	1.96478e-07	4.20073e-05
cg07544748	0.216135	1.96478e-07	4.20073e-05
cg07553626	0.566424	1.96478e-07	4.20073e-05
cg07585502	-0.660062	1.96478e-07	4.20073e-05
cg07599881	0.428003	1.96478e-07	4.20073e-05
cg07676002	0.490579	1.96478e-07	4.20073e-05
cg07701191	0.319066	1.96478e-07	4.20073e-05
cg07779653	-0.485184	1.96478e-07	4.20073e-05
cg07965894	0.382488	1.96478e-07	4.20073e-05
cg08107689	0.42909	1.96478e-07	4.20073e-05
cg08156066	0.332108	1.96478e-07	4.20073e-05
cg08204023	0.464639	1.96478e-07	4.20073e-05
cg08378017	0.501153	1.96478e-07	4.20073e-05
cg08386091	0.374398	1.96478e-07	4.20073e-05
cg08463061	0.249795	1.96478e-07	4.20073e-05
cg08625590	0.225488	1.96478e-07	4.20073e-05
cg08650894	0.276334	1.96478e-07	4.20073e-05
cg09027651	0.3371	1.96478e-07	4.20073e-05
cg09046168	-0.616848	1.96478e-07	4.20073e-05
cg09112687	0.412356	1.96478e-07	4.20073e-05
cg09126273	0.480944	1.96478e-07	4.20073e-05
cg09168604	0.486548	1.96478e-07	4.20073e-05
cg09298466	0.352443	1.96478e-07	4.20073e-05
cg09302895	0.50211	1.96478e-07	4.20073e-05
cg09530438	-0.498212	1.96478e-07	4.20073e-05
cg09565597	-0.372836	1.96478e-07	4.20073e-05
cg09571420	0.458586	1.96478e-07	4.20073e-05
cg09622982	0.495882	1.96478e-07	4.20073e-05
cg09644722	0.39728	1.96478e-07	4.20073e-05
cg09669853	0.294967	1.96478e-07	4.20073e-05
cg09671060	0.600189	1.96478e-07	4.20073e-05
cg09894929	0.269029	1.96478e-07	4.20073e-05
cg09904497	0.393219	1.96478e-07	4.20073e-05
cg09950916	0.550246	1.96478e-07	4.20073e-05
cg10000775	0.439423	1.96478e-07	4.20073e-05
cg10023530	0.470778	1.96478e-07	4.20073e-05
cg10111292	0.467156	1.96478e-07	4.20073e-05
cg10137084	0.544852	1.96478e-07	4.20073e-05
cg10156125	0.760459	1.96478e-07	4.20073e-05
cg10298557	0.684044	1.96478e-07	4.20073e-05
cg10325478	0.423139	1.96478e-07	4.20073e-05
cg10398682	0.404564	1.96478e-07	4.20073e-05
cg10511988	0.480765	1.96478e-07	4.20073e-05
cg10588377	0.348958	1.96478e-07	4.20073e-05
cg10623219	-0.316541	1.96478e-07	4.20073e-05
cg10629165	0.219154	1.96478e-07	4.20073e-05
cg10675276	0.471891	1.96478e-07	4.20073e-05
cg10827488	-0.206669	1.96478e-07	4.20073e-05
cg10955973	0.404049	1.96478e-07	4.20073e-05
cg10966876	0.313719	1.96478e-07	4.20073e-05
cg11082907	0.234914	1.96478e-07	4.20073e-05
cg11334818	0.455422	1.96478e-07	4.20073e-05
cg11372422	0.583243	1.96478e-07	4.20073e-05
cg11531021	0.627275	1.96478e-07	4.20073e-05
cg11693424	-0.40705	1.96478e-07	4.20073e-05
cg11797365	0.438045	1.96478e-07	4.20073e-05
cg11814882	-0.540214	1.96478e-07	4.20073e-05
cg11821039	0.44231	1.96478e-07	4.20073e-05
cg11821817	0.473574	1.96478e-07	4.20073e-05
cg11856897	0.395189	1.96478e-07	4.20073e-05
cg12083217	0.49208	1.96478e-07	4.20073e-05
cg12103265	0.35034	1.96478e-07	4.20073e-05
cg12217987	0.592555	1.96478e-07	4.20073e-05
cg12271487	-0.480325	1.96478e-07	4.20073e-05
cg12329178	0.410844	1.96478e-07	4.20073e-05
cg12400336	0.619602	1.96478e-07	4.20073e-05
cg12518442	0.698967	1.96478e-07	4.20073e-05
cg12550412	0.327022	1.96478e-07	4.20073e-05
cg12803724	0.524791	1.96478e-07	4.20073e-05
cg12951849	0.499214	1.96478e-07	4.20073e-05
cg12964144	0.469871	1.96478e-07	4.20073e-05
cg12975862	0.363196	1.96478e-07	4.20073e-05
cg13136510	0.497908	1.96478e-07	4.20073e-05
cg13213923	0.303421	1.96478e-07	4.20073e-05
cg13234643	0.620091	1.96478e-07	4.20073e-05
cg13317687	0.352496	1.96478e-07	4.20073e-05
cg13323701	0.414581	1.96478e-07	4.20073e-05
cg13485980	-0.492733	1.96478e-07	4.20073e-05
cg13518792	0.501259	1.96478e-07	4.20073e-05
cg13555101	0.516786	1.96478e-07	4.20073e-05
cg13736376	0.444223	1.96478e-07	4.20073e-05
cg13751548	-0.604068	1.96478e-07	4.20073e-05
cg13891181	0.408856	1.96478e-07	4.20073e-05
cg13945224	0.513868	1.96478e-07	4.20073e-05
cg14004073	0.451322	1.96478e-07	4.20073e-05
cg14017655	0.458739	1.96478e-07	4.20073e-05
cg14030346	0.301681	1.96478e-07	4.20073e-05
cg14090923	0.455707	1.96478e-07	4.20073e-05
cg14124788	0.209789	1.96478e-07	4.20073e-05
cg14169158	0.602778	1.96478e-07	4.20073e-05
cg14270789	0.281715	1.96478e-07	4.20073e-05
cg14326196	0.472433	1.96478e-07	4.20073e-05
cg14431337	-0.214086	1.96478e-07	4.20073e-05
cg14451382	0.551599	1.96478e-07	4.20073e-05
cg14507560	0.676991	1.96478e-07	4.20073e-05
cg14583606	0.549771	1.96478e-07	4.20073e-05
cg14627348	0.553609	1.96478e-07	4.20073e-05
cg14655843	-0.5177	1.96478e-07	4.20073e-05
cg14714404	0.357488	1.96478e-07	4.20073e-05
cg14733680	0.269584	1.96478e-07	4.20073e-05
cg14749465	0.598093	1.96478e-07	4.20073e-05
cg14779735	-0.393407	1.96478e-07	4.20073e-05
cg14784253	-0.5357	1.96478e-07	4.20073e-05
cg14809191	0.525794	1.96478e-07	4.20073e-05
cg14814195	0.563849	1.96478e-07	4.20073e-05
cg15041550	0.457166	1.96478e-07	4.20073e-05
cg15056288	0.454152	1.96478e-07	4.20073e-05
cg15191465	0.218253	1.96478e-07	4.20073e-05
cg15407505	0.298009	1.96478e-07	4.20073e-05
cg15415452	0.613409	1.96478e-07	4.20073e-05
cg15417287	-0.547454	1.96478e-07	4.20073e-05
cg15457005	0.394974	1.96478e-07	4.20073e-05
cg15485728	0.616239	1.96478e-07	4.20073e-05
cg15526246	0.351797	1.96478e-07	4.20073e-05
cg15609734	-0.370938	1.96478e-07	4.20073e-05
cg15612845	0.338853	1.96478e-07	4.20073e-05
cg15819171	0.469137	1.96478e-07	4.20073e-05
cg15829006	0.456665	1.96478e-07	4.20073e-05
cg16023545	0.478527	1.96478e-07	4.20073e-05
cg16117472	0.433325	1.96478e-07	4.20073e-05
cg16118529	0.56927	1.96478e-07	4.20073e-05
cg16155207	-0.506667	1.96478e-07	4.20073e-05
cg16230060	-0.492233	1.96478e-07	4.20073e-05
cg16241062	-0.655777	1.96478e-07	4.20073e-05
cg16318349	-0.520842	1.96478e-07	4.20073e-05
cg16334250	0.283638	1.96478e-07	4.20073e-05
cg16379885	0.200776	1.96478e-07	4.20073e-05
cg16433156	0.562448	1.96478e-07	4.20073e-05
cg16494192	0.381806	1.96478e-07	4.20073e-05
cg16496687	0.249997	1.96478e-07	4.20073e-05
cg16546016	0.458921	1.96478e-07	4.20073e-05
cg16579438	0.450865	1.96478e-07	4.20073e-05
cg16701939	0.397297	1.96478e-07	4.20073e-05
cg16785698	0.344451	1.96478e-07	4.20073e-05
cg17053963	0.397732	1.96478e-07	4.20073e-05
cg17074542	0.451084	1.96478e-07	4.20073e-05
cg17108629	0.461649	1.96478e-07	4.20073e-05
cg17187287	0.526668	1.96478e-07	4.20073e-05
cg17211582	0.489068	1.96478e-07	4.20073e-05
cg17330305	0.287648	1.96478e-07	4.20073e-05
cg17433678	-0.416481	1.96478e-07	4.20073e-05
cg17456678	0.517921	1.96478e-07	4.20073e-05
cg17508300	0.543731	1.96478e-07	4.20073e-05
cg17533884	0.557672	1.96478e-07	4.20073e-05
cg17578539	-0.515024	1.96478e-07	4.20073e-05
cg17595353	0.274922	1.96478e-07	4.20073e-05
cg17614974	0.316628	1.96478e-07	4.20073e-05
cg17633592	0.222002	1.96478e-07	4.20073e-05
cg17774559	0.474661	1.96478e-07	4.20073e-05
cg17788682	0.536429	1.96478e-07	4.20073e-05
cg17829017	-0.599457	1.96478e-07	4.20073e-05
cg17830985	0.400915	1.96478e-07	4.20073e-05
cg17851046	0.418392	1.96478e-07	4.20073e-05
cg17865533	0.569156	1.96478e-07	4.20073e-05
cg17896573	0.220313	1.96478e-07	4.20073e-05
cg17900495	0.56028	1.96478e-07	4.20073e-05
cg17974780	0.368651	1.96478e-07	4.20073e-05
cg18045859	0.498882	1.96478e-07	4.20073e-05
cg18061259	0.596951	1.96478e-07	4.20073e-05
cg18074151	0.204179	1.96478e-07	4.20073e-05
cg18092314	0.615054	1.96478e-07	4.20073e-05
cg18151635	-0.583674	1.96478e-07	4.20073e-05
cg18166862	0.644055	1.96478e-07	4.20073e-05
cg18181904	-0.580736	1.96478e-07	4.20073e-05
cg18437365	0.608301	1.96478e-07	4.20073e-05
cg18461950	0.270027	1.96478e-07	4.20073e-05
cg18555069	0.673495	1.96478e-07	4.20073e-05
cg18587806	0.444094	1.96478e-07	4.20073e-05
cg18628094	0.390334	1.96478e-07	4.20073e-05
cg18821485	0.569795	1.96478e-07	4.20073e-05
cg18921980	0.325401	1.96478e-07	4.20073e-05
cg19007200	0.325567	1.96478e-07	4.20073e-05
cg19039464	0.601574	1.96478e-07	4.20073e-05
cg19063972	0.50586	1.96478e-07	4.20073e-05
cg19111459	0.503953	1.96478e-07	4.20073e-05
cg19245381	0.343583	1.96478e-07	4.20073e-05
cg19335437	0.240882	1.96478e-07	4.20073e-05
cg19370689	-0.637093	1.96478e-07	4.20073e-05
cg19396601	0.441176	1.96478e-07	4.20073e-05
cg19401340	0.438084	1.96478e-07	4.20073e-05
cg19403014	0.626154	1.96478e-07	4.20073e-05
cg19592921	0.457716	1.96478e-07	4.20073e-05
cg19608455	0.530646	1.96478e-07	4.20073e-05
cg19945554	0.580767	1.96478e-07	4.20073e-05
cg20091384	-0.411859	1.96478e-07	4.20073e-05
cg20156659	0.486927	1.96478e-07	4.20073e-05
cg20222926	0.5804	1.96478e-07	4.20073e-05
cg20289688	0.44738	1.96478e-07	4.20073e-05
cg20320472	-0.457077	1.96478e-07	4.20073e-05
cg20330472	0.415709	1.96478e-07	4.20073e-05
cg20340302	0.424004	1.96478e-07	4.20073e-05
cg20395153	0.365465	1.96478e-07	4.20073e-05
cg20443254	0.619067	1.96478e-07	4.20073e-05
cg20530580	0.243433	1.96478e-07	4.20073e-05
cg20544651	0.267068	1.96478e-07	4.20073e-05
cg20932768	0.324488	1.96478e-07	4.20073e-05
cg20939723	0.328843	1.96478e-07	4.20073e-05
cg20983531	-0.65039	1.96478e-07	4.20073e-05
cg21170041	0.510387	1.96478e-07	4.20073e-05
cg21348997	0.629129	1.96478e-07	4.20073e-05
cg21775279	-0.581638	1.96478e-07	4.20073e-05
cg21859053	0.289194	1.96478e-07	4.20073e-05
cg21863110	0.545926	1.96478e-07	4.20073e-05
cg21882300	0.500347	1.96478e-07	4.20073e-05
cg21904937	0.373653	1.96478e-07	4.20073e-05
cg21951457	0.464005	1.96478e-07	4.20073e-05
cg21982950	0.484908	1.96478e-07	4.20073e-05
cg22059733	0.494707	1.96478e-07	4.20073e-05
cg22474886	0.477258	1.96478e-07	4.20073e-05
cg22752008	0.570779	1.96478e-07	4.20073e-05
cg22762091	0.27816	1.96478e-07	4.20073e-05
cg22899392	0.411684	1.96478e-07	4.20073e-05
cg22901008	0.466028	1.96478e-07	4.20073e-05
cg22944662	0.238513	1.96478e-07	4.20073e-05
cg22991101	0.460018	1.96478e-07	4.20073e-05
cg23031493	0.47448	1.96478e-07	4.20073e-05
cg23093217	-0.639495	1.96478e-07	4.20073e-05
cg23133255	0.474029	1.96478e-07	4.20073e-05
cg23142799	0.502716	1.96478e-07	4.20073e-05
cg23271556	0.46075	1.96478e-07	4.20073e-05
cg23407265	0.450966	1.96478e-07	4.20073e-05
cg23419328	0.303386	1.96478e-07	4.20073e-05
cg23472708	0.435582	1.96478e-07	4.20073e-05
cg23478124	-0.374819	1.96478e-07	4.20073e-05
cg23514532	0.49611	1.96478e-07	4.20073e-05
cg23606718	0.491122	1.96478e-07	4.20073e-05
cg23662142	0.54349	1.96478e-07	4.20073e-05
cg23708361	0.666096	1.96478e-07	4.20073e-05
cg23747904	0.507858	1.96478e-07	4.20073e-05
cg23804481	0.342502	1.96478e-07	4.20073e-05
cg23924526	-0.558928	1.96478e-07	4.20073e-05
cg23934404	0.546715	1.96478e-07	4.20073e-05
cg24124029	0.57217	1.96478e-07	4.20073e-05
cg24141863	0.50069	1.96478e-07	4.20073e-05
cg24433738	0.385066	1.96478e-07	4.20073e-05
cg24458474	0.53598	1.96478e-07	4.20073e-05
cg24461964	0.407227	1.96478e-07	4.20073e-05
cg24542441	0.528408	1.96478e-07	4.20073e-05
cg24641276	0.286773	1.96478e-07	4.20073e-05
cg24906525	0.478297	1.96478e-07	4.20073e-05
cg24935332	0.402832	1.96478e-07	4.20073e-05
cg24966702	0.506685	1.96478e-07	4.20073e-05
cg25079102	0.514591	1.96478e-07	4.20073e-05
cg25134515	0.570711	1.96478e-07	4.20073e-05
cg25230327	-0.307874	1.96478e-07	4.20073e-05
cg25346117	-0.392925	1.96478e-07	4.20073e-05
cg25366582	0.474739	1.96478e-07	4.20073e-05
cg25427233	0.316196	1.96478e-07	4.20073e-05
cg25618424	0.420939	1.96478e-07	4.20073e-05
cg25738350	-0.420965	1.96478e-07	4.20073e-05
cg26044171	0.400406	1.96478e-07	4.20073e-05
cg26087678	0.317876	1.96478e-07	4.20073e-05
cg26195178	0.460327	1.96478e-07	4.20073e-05
cg26235215	0.475464	1.96478e-07	4.20073e-05
cg26247215	0.406215	1.96478e-07	4.20073e-05
cg26422161	0.599825	1.96478e-07	4.20073e-05
cg26426898	0.221194	1.96478e-07	4.20073e-05
cg26532358	0.486806	1.96478e-07	4.20073e-05
cg26582643	0.487045	1.96478e-07	4.20073e-05
cg26650638	0.511301	1.96478e-07	4.20073e-05
cg26736540	0.539515	1.96478e-07	4.20073e-05
cg26789732	0.565391	1.96478e-07	4.20073e-05
cg26913248	0.549025	1.96478e-07	4.20073e-05
cg26995744	0.30083	1.96478e-07	4.20073e-05
cg27037551	0.394622	1.96478e-07	4.20073e-05
cg27527642	-0.466958	1.96478e-07	4.20073e-05
cg00082713	0.296637	3.92956e-07	5.55466e-05
cg00099976	0.481642	3.92956e-07	5.55466e-05
cg00108524	0.464574	3.92956e-07	5.55466e-05
cg00132208	-0.23306	3.92956e-07	5.55466e-05
cg00143643	0.354263	3.92956e-07	5.55466e-05
cg00211115	-0.524289	3.92956e-07	5.55466e-05
cg00303548	0.538205	3.92956e-07	5.55466e-05
cg00347677	0.246945	3.92956e-07	5.55466e-05
cg00394101	-0.373647	3.92956e-07	5.55466e-05
cg00397673	0.425549	3.92956e-07	5.55466e-05
cg00462168	0.478886	3.92956e-07	5.55466e-05
cg00480749	0.406771	3.92956e-07	5.55466e-05
cg00504134	0.342554	3.92956e-07	5.55466e-05
cg00530740	0.311174	3.92956e-07	5.55466e-05
cg00541476	0.365777	3.92956e-07	5.55466e-05
cg00579520	0.601232	3.92956e-07	5.55466e-05
cg00602783	0.349811	3.92956e-07	5.55466e-05
cg00626110	0.410961	3.92956e-07	5.55466e-05
cg00650856	0.204342	3.92956e-07	5.55466e-05
cg00824381	-0.470712	3.92956e-07	5.55466e-05
cg00835429	0.306511	3.92956e-07	5.55466e-05
cg00930515	-0.474305	3.92956e-07	5.55466e-05
cg00940278	0.211187	3.92956e-07	5.55466e-05
cg00960552	0.52211	3.92956e-07	5.55466e-05
cg00989492	0.496904	3.92956e-07	5.55466e-05
cg01053260	0.452495	3.92956e-07	5.55466e-05
cg01340435	0.461151	3.92956e-07	5.55466e-05
cg01461552	0.485916	3.92956e-07	5.55466e-05
cg01578987	0.395036	3.92956e-07	5.55466e-05
cg01645753	0.468116	3.92956e-07	5.55466e-05
cg01692482	-0.589836	3.92956e-07	5.55466e-05
cg01767544	-0.343202	3.92956e-07	5.55466e-05
cg01800521	0.430327	3.92956e-07	5.55466e-05
cg01883208	-0.374481	3.92956e-07	5.55466e-05
cg01889143	0.54045	3.92956e-07	5.55466e-05
cg01935221	-0.381466	3.92956e-07	5.55466e-05
cg01939336	0.521409	3.92956e-07	5.55466e-05
cg02010196	0.444481	3.92956e-07	5.55466e-05
cg02024077	0.315981	3.92956e-07	5.55466e-05
cg02071825	0.294855	3.92956e-07	5.55466e-05
cg02090033	0.49177	3.92956e-07	5.55466e-05
cg02135861	0.480389	3.92956e-07	5.55466e-05
cg02137495	-0.386176	3.92956e-07	5.55466e-05
cg02238012	0.337597	3.92956e-07	5.55466e-05
cg02271603	-0.496571	3.92956e-07	5.55466e-05
cg02318926	0.459908	3.92956e-07	5.55466e-05
cg02508830	-0.355493	3.92956e-07	5.55466e-05
cg02558288	-0.372294	3.92956e-07	5.55466e-05
cg02709321	0.506742	3.92956e-07	5.55466e-05
cg02788090	0.451927	3.92956e-07	5.55466e-05
cg02825373	0.574007	3.92956e-07	5.55466e-05
cg02864844	0.649006	3.92956e-07	5.55466e-05
cg02873524	0.582376	3.92956e-07	5.55466e-05
cg02896696	0.384162	3.92956e-07	5.55466e-05
cg02920235	-0.32677	3.92956e-07	5.55466e-05
cg03069282	0.206465	3.92956e-07	5.55466e-05
cg03082580	0.296275	3.92956e-07	5.55466e-05
cg03139053	0.222811	3.92956e-07	5.55466e-05
cg03264601	0.561921	3.92956e-07	5.55466e-05
cg03307717	-0.207723	3.92956e-07	5.55466e-05
cg03354113	0.286808	3.92956e-07	5.55466e-05
cg03370738	0.557982	3.92956e-07	5.55466e-05
cg03412557	-0.235709	3.92956e-07	5.55466e-05
cg03478969	0.437157	3.92956e-07	5.55466e-05
cg03587843	0.241562	3.92956e-07	5.55466e-05
cg03595755	0.441097	3.92956e-07	5.55466e-05
cg03600687	0.479363	3.92956e-07	5.55466e-05
cg03602280	0.555402	3.92956e-07	5.55466e-05
cg03614513	0.525246	3.92956e-07	5.55466e-05
cg03670381	0.42754	3.92956e-07	5.55466e-05
cg03686593	0.675154	3.92956e-07	5.55466e-05
cg03755177	0.387162	3.92956e-07	5.55466e-05
cg03768622	0.310039	3.92956e-07	5.55466e-05
cg03958798	0.503749	3.92956e-07	5.55466e-05
cg04130427	0.519204	3.92956e-07	5.55466e-05
cg04143736	0.300308	3.92956e-07	5.55466e-05
cg04178316	0.427832	3.92956e-07	5.55466e-05
cg04273303	0.40231	3.92956e-07	5.55466e-05
cg04283162	0.383861	3.92956e-07	5.55466e-05
cg04324308	0.505263	3.92956e-07	5.55466e-05
cg04381049	-0.506259	3.92956e-07	5.55466e-05
cg04415798	0.589695	3.92956e-07	5.55466e-05
cg04563290	0.218121	3.92956e-07	5.55466e-05
cg04664153	0.530129	3.92956e-07	5.55466e-05
cg04883903	0.608785	3.92956e-07	5.55466e-05
cg04930919	0.373872	3.92956e-07	5.55466e-05
cg04939673	0.453788	3.92956e-07	5.55466e-05
cg04943661	0.273264	3.92956e-07	5.55466e-05
cg04949206	0.411115	3.92956e-07	5.55466e-05
cg04996523	0.545037	3.92956e-07	5.55466e-05
cg05020924	0.235586	3.92956e-07	5.55466e-05
cg05029189	0.206104	3.92956e-07	5.55466e-05
cg05062333	0.547824	3.92956e-07	5.55466e-05
cg05253759	-0.392504	3.92956e-07	5.55466e-05
cg05293738	0.494097	3.92956e-07	5.55466e-05
cg05310882	0.477258	3.92956e-07	5.55466e-05
cg05310920	0.38604	3.92956e-07	5.55466e-05
cg05404701	0.408393	3.92956e-07	5.55466e-05
cg05563672	0.48847	3.92956e-07	5.55466e-05
cg05685587	0.490779	3.92956e-07	5.55466e-05
cg05804863	0.577086	3.92956e-07	5.55466e-05
cg05847784	0.274967	3.92956e-07	5.55466e-05
cg05931096	0.485551	3.92956e-07	5.55466e-05
cg05968145	0.513535	3.92956e-07	5.55466e-05
cg05981335	0.467561	3.92956e-07	5.55466e-05
cg06008724	0.451376	3.92956e-07	5.55466e-05
cg06161964	0.356022	3.92956e-07	5.55466e-05
cg06274159	0.3931	3.92956e-07	5.55466e-05
cg06304097	0.62004	3.92956e-07	5.55466e-05
cg06346307	-0.402031	3.92956e-07	5.55466e-05
cg06359394	0.288151	3.92956e-07	5.55466e-05
cg06382526	0.536632	3.92956e-07	5.55466e-05
cg06425919	0.478723	3.92956e-07	5.55466e-05
cg06496261	0.489469	3.92956e-07	5.55466e-05
cg06515144	0.548786	3.92956e-07	5.55466e-05
cg06550984	0.434362	3.92956e-07	5.55466e-05
cg06697267	0.618506	3.92956e-07	5.55466e-05
cg06710259	0.56682	3.92956e-07	5.55466e-05
cg06722633	0.456383	3.92956e-07	5.55466e-05
cg06738242	0.560387	3.92956e-07	5.55466e-05
cg06779672	0.404199	3.92956e-07	5.55466e-05
cg06957310	-0.545448	3.92956e-07	5.55466e-05
cg06989443	0.45469	3.92956e-07	5.55466e-05
cg07090701	0.403206	3.92956e-07	5.55466e-05
cg07154861	0.274777	3.92956e-07	5.55466e-05
cg07159875	0.474595	3.92956e-07	5.55466e-05
cg07198881	0.61603	3.92956e-07	5.55466e-05
cg07280985	-0.508524	3.92956e-07	5.55466e-05
cg07289306	0.217162	3.92956e-07	5.55466e-05
cg07315010	0.450449	3.92956e-07	5.55466e-05
cg07492240	0.461677	3.92956e-07	5.55466e-05
cg07550394	0.260713	3.92956e-07	5.55466e-05
cg07560605	0.462237	3.92956e-07	5.55466e-05
cg07627119	0.424492	3.92956e-07	5.55466e-05
cg07629017	0.358016	3.92956e-07	5.55466e-05
cg07647726	0.373203	3.92956e-07	5.55466e-05
cg07760910	0.254507	3.92956e-07	5.55466e-05
cg07777349	0.645963	3.92956e-07	5.55466e-05
cg07883600	0.492772	3.92956e-07	5.55466e-05
cg08091439	-0.605199	3.92956e-07	5.55466e-05
cg08095852	0.374817	3.92956e-07	5.55466e-05
cg08179907	0.29836	3.92956e-07	5.55466e-05
cg08285141	0.399778	3.92956e-07	5.55466e-05
cg08316831	-0.583481	3.92956e-07	5.55466e-05
cg08317058	0.490116	3.92956e-07	5.55466e-05
cg08382774	0.528992	3.92956e-07	5.55466e-05
cg08448665	0.561133	3.92956e-07	5.55466e-05
cg08478447	0.602198	3.92956e-07	5.55466e-05
cg08555772	0.350334	3.92956e-07	5.55466e-05
cg08577743	0.460344	3.92956e-07	5.55466e-05
cg08696727	0.539535	3.92956e-07	5.55466e-05
cg08828403	0.500035	3.92956e-07	5.55466e-05
cg08857063	0.412466	3.92956e-07	5.55466e-05
cg08939095	0.525522	3.92956e-07	5.55466e-05
cg09029902	-0.310691	3.92956e-07	5.55466e-05
cg09142405	-0.496358	3.92956e-07	5.55466e-05
cg09155219	0.220328	3.92956e-07	5.55466e-05
cg09157302	0.416442	3.92956e-07	5.55466e-05
cg09174233	0.395424	3.92956e-07	5.55466e-05
cg09183753	0.49098	3.92956e-07	5.55466e-05
cg09336320	0.390127	3.92956e-07	5.55466e-05
cg09381701	0.462371	3.92956e-07	5.55466e-05
cg09469566	0.435203	3.92956e-07	5.55466e-05
cg09472203	0.50051	3.92956e-07	5.55466e-05
cg09588792	0.61829	3.92956e-07	5.55466e-05
cg09795588	0.512831	3.92956e-07	5.55466e-05
cg09848789	0.521727	3.92956e-07	5.55466e-05
cg09856709	0.429232	3.92956e-07	5.55466e-05
cg09858188	0.510223	3.92956e-07	5.55466e-05
cg09876651	0.515467	3.92956e-07	5.55466e-05
cg09915835	0.530326	3.92956e-07	5.55466e-05
cg09930033	0.360911	3.92956e-07	5.55466e-05
cg09957391	0.34444	3.92956e-07	5.55466e-05
cg10022702	-0.425838	3.92956e-07	5.55466e-05
cg10136736	0.448754	3.92956e-07	5.55466e-05
cg10162019	0.48674	3.92956e-07	5.55466e-05
cg10206380	-0.234448	3.92956e-07	5.55466e-05
cg10244340	0.527359	3.92956e-07	5.55466e-05
cg10280223	0.474165	3.92956e-07	5.55466e-05
cg10453420	0.539967	3.92956e-07	5.55466e-05
cg10506098	0.474872	3.92956e-07	5.55466e-05
cg10541755	0.595274	3.92956e-07	5.55466e-05
cg10563352	0.580606	3.92956e-07	5.55466e-05
cg10600178	0.574305	3.92956e-07	5.55466e-05
cg10658307	-0.465695	3.92956e-07	5.55466e-05
cg10726226	0.218759	3.92956e-07	5.55466e-05
cg10770187	0.489649	3.92956e-07	5.55466e-05
cg10840361	-0.351574	3.92956e-07	5.55466e-05
cg10864878	0.445497	3.92956e-07	5.55466e-05
cg10890403	0.436495	3.92956e-07	5.55466e-05
cg10916569	0.531242	3.92956e-07	5.55466e-05
cg10977770	0.39682	3.92956e-07	5.55466e-05
cg11022432	0.484419	3.92956e-07	5.55466e-05
cg11146034	-0.380871	3.92956e-07	5.55466e-05
cg11163901	0.404811	3.92956e-07	5.55466e-05
cg11416384	0.52377	3.92956e-07	5.55466e-05
cg11486133	0.458371	3.92956e-07	5.55466e-05
cg11518846	0.44907	3.92956e-07	5.55466e-05
cg11592503	0.619258	3.92956e-07	5.55466e-05
cg11596580	0.224461	3.92956e-07	5.55466e-05
cg11626496	0.478097	3.92956e-07	5.55466e-05
cg11661868	0.56978	3.92956e-07	5.55466e-05
cg11826638	0.242917	3.92956e-07	5.55466e-05
cg11826826	0.610428	3.92956e-07	5.55466e-05
cg11837766	0.507678	3.92956e-07	5.55466e-05
cg11880727	0.355723	3.92956e-07	5.55466e-05
cg11885396	0.589714	3.92956e-07	5.55466e-05
cg12043818	0.412512	3.92956e-07	5.55466e-05
cg12142521	0.440223	3.92956e-07	5.55466e-05
cg12221475	0.46579	3.92956e-07	5.55466e-05
cg12276019	0.425382	3.92956e-07	5.55466e-05
cg12388309	0.576235	3.92956e-07	5.55466e-05
cg12395205	0.499728	3.92956e-07	5.55466e-05
cg12420900	0.47029	3.92956e-07	5.55466e-05
cg12422688	0.428707	3.92956e-07	5.55466e-05
cg12503575	0.39389	3.92956e-07	5.55466e-05
cg12537382	0.433862	3.92956e-07	5.55466e-05
cg12544951	0.404687	3.92956e-07	5.55466e-05
cg12569119	-0.302273	3.92956e-07	5.55466e-05
cg12598635	0.515946	3.92956e-07	5.55466e-05
cg12603576	0.22313	3.92956e-07	5.55466e-05
cg12609243	0.37706	3.92956e-07	5.55466e-05
cg12621546	-0.216154	3.92956e-07	5.55466e-05
cg12628659	0.547005	3.92956e-07	5.55466e-05
cg12650655	0.347576	3.92956e-07	5.55466e-05
cg12697442	0.421053	3.92956e-07	5.55466e-05
cg12836011	0.556808	3.92956e-07	5.55466e-05
cg12905767	-0.410963	3.92956e-07	5.55466e-05
cg12931029	0.49	3.92956e-07	5.55466e-05
cg12989851	0.326749	3.92956e-07	5.55466e-05
cg13042926	0.242435	3.92956e-07	5.55466e-05
cg13067194	0.630347	3.92956e-07	5.55466e-05
cg13142700	0.536164	3.92956e-07	5.55466e-05
cg13201297	-0.295231	3.92956e-07	5.55466e-05
cg13366537	0.362576	3.92956e-07	5.55466e-05
cg13418576	-0.425066	3.92956e-07	5.55466e-05
cg13425391	0.435763	3.92956e-07	5.55466e-05
cg13446474	0.490188	3.92956e-07	5.55466e-05
cg13497089	-0.528365	3.92956e-07	5.55466e-05
cg13634602	0.474228	3.92956e-07	5.55466e-05
cg13682477	0.446565	3.92956e-07	5.55466e-05
cg13691108	-0.454385	3.92956e-07	5.55466e-05
cg13729210	0.483677	3.92956e-07	5.55466e-05
cg13824555	0.385462	3.92956e-07	5.55466e-05
cg13892954	0.360905	3.92956e-07	5.55466e-05
cg13929627	0.313633	3.92956e-07	5.55466e-05
cg13952656	0.372213	3.92956e-07	5.55466e-05
cg13960084	0.516426	3.92956e-07	5.55466e-05
cg14024209	0.259794	3.92956e-07	5.55466e-05
cg14035550	0.219267	3.92956e-07	5.55466e-05
cg14062050	0.412795	3.92956e-07	5.55466e-05
cg14102128	0.459969	3.92956e-07	5.55466e-05
cg14214182	0.245669	3.92956e-07	5.55466e-05
cg14248715	0.547309	3.92956e-07	5.55466e-05
cg14287603	0.230054	3.92956e-07	5.55466e-05
cg14346873	0.475543	3.92956e-07	5.55466e-05
cg14473756	0.221549	3.92956e-07	5.55466e-05
cg14501548	-0.293493	3.92956e-07	5.55466e-05
cg14617810	0.532175	3.92956e-07	5.55466e-05
cg14626375	0.422285	3.92956e-07	5.55466e-05
cg14676407	0.397778	3.92956e-07	5.55466e-05
cg14702655	0.377368	3.92956e-07	5.55466e-05
cg14703061	0.288341	3.92956e-07	5.55466e-05
cg14704758	0.443909	3.92956e-07	5.55466e-05
cg14749448	0.231893	3.92956e-07	5.55466e-05
cg14777768	0.578128	3.92956e-07	5.55466e-05
cg14877352	0.217697	3.92956e-07	5.55466e-05
cg14944647	0.59308	3.92956e-07	5.55466e-05
cg14983698	0.376602	3.92956e-07	5.55466e-05
cg14996220	0.477131	3.92956e-07	5.55466e-05
cg15065371	0.324121	3.92956e-07	5.55466e-05
cg15146859	0.499814	3.92956e-07	5.55466e-05
cg15160263	0.204781	3.92956e-07	5.55466e-05
cg15212349	0.38907	3.92956e-07	5.55466e-05
cg15220055	-0.583451	3.92956e-07	5.55466e-05
cg15237899	0.217883	3.92956e-07	5.55466e-05
cg15263946	0.340703	3.92956e-07	5.55466e-05
cg15333318	0.527353	3.92956e-07	5.55466e-05
cg15364303	0.286054	3.92956e-07	5.55466e-05
cg15381098	0.456103	3.92956e-07	5.55466e-05
cg15431821	0.467176	3.92956e-07	5.55466e-05
cg15497746	-0.26024	3.92956e-07	5.55466e-05
cg15529692	0.425036	3.92956e-07	5.55466e-05
cg15543616	0.266444	3.92956e-07	5.55466e-05
cg15550398	0.454832	3.92956e-07	5.55466e-05
cg15618758	-0.387234	3.92956e-07	5.55466e-05
cg15685943	0.361684	3.92956e-07	5.55466e-05
cg15712559	0.558117	3.92956e-07	5.55466e-05
cg15713630	0.399901	3.92956e-07	5.55466e-05
cg15774465	0.729746	3.92956e-07	5.55466e-05
cg15789607	0.321189	3.92956e-07	5.55466e-05
cg15839448	0.406365	3.92956e-07	5.55466e-05
cg15861196	0.488654	3.92956e-07	5.55466e-05
cg15876676	0.618725	3.92956e-07	5.55466e-05
cg15964611	0.465925	3.92956e-07	5.55466e-05
cg16033053	0.448733	3.92956e-07	5.55466e-05
cg16194437	-0.529198	3.92956e-07	5.55466e-05
cg16271437	-0.226182	3.92956e-07	5.55466e-05
cg16437728	0.477114	3.92956e-07	5.55466e-05
cg16538728	-0.294642	3.92956e-07	5.55466e-05
cg16564828	-0.64308	3.92956e-07	5.55466e-05
cg16585651	0.411224	3.92956e-07	5.55466e-05
cg16778156	0.363562	3.92956e-07	5.55466e-05
cg16849609	0.522098	3.92956e-07	5.55466e-05
cg16910830	0.663028	3.92956e-07	5.55466e-05
cg16949120	0.46496	3.92956e-07	5.55466e-05
cg16971589	0.539485	3.92956e-07	5.55466e-05
cg17125585	-0.618738	3.92956e-07	5.55466e-05
cg17306747	0.466257	3.92956e-07	5.55466e-05
cg17392648	0.29896	3.92956e-07	5.55466e-05
cg17683390	0.336813	3.92956e-07	5.55466e-05
cg17720614	0.201111	3.92956e-07	5.55466e-05
cg17823346	-0.430033	3.92956e-07	5.55466e-05
cg17868515	0.254684	3.92956e-07	5.55466e-05
cg17883068	-0.602465	3.92956e-07	5.55466e-05
cg17900854	0.56086	3.92956e-07	5.55466e-05
cg17904575	-0.552734	3.92956e-07	5.55466e-05
cg17954152	0.308637	3.92956e-07	5.55466e-05
cg17991823	0.526269	3.92956e-07	5.55466e-05
cg18009496	0.573408	3.92956e-07	5.55466e-05
cg18030774	0.313594	3.92956e-07	5.55466e-05
cg18082638	0.324077	3.92956e-07	5.55466e-05
cg18238236	0.419141	3.92956e-07	5.55466e-05
cg18494188	0.477199	3.92956e-07	5.55466e-05
cg18512515	0.606973	3.92956e-07	5.55466e-05
cg18560204	0.397564	3.92956e-07	5.55466e-05
cg18560328	0.376429	3.92956e-07	5.55466e-05
cg18579879	0.572762	3.92956e-07	5.55466e-05
cg18616418	0.488715	3.92956e-07	5.55466e-05
cg18624900	0.503131	3.92956e-07	5.55466e-05
cg18709545	0.301466	3.92956e-07	5.55466e-05
cg18792904	0.575026	3.92956e-07	5.55466e-05
cg18807049	0.459475	3.92956e-07	5.55466e-05
cg19113375	0.32496	3.92956e-07	5.55466e-05
cg19236679	0.529058	3.92956e-07	5.55466e-05
cg19237294	0.430029	3.92956e-07	5.55466e-05
cg19355325	0.250339	3.92956e-07	5.55466e-05
cg19444609	0.263826	3.92956e-07	5.55466e-05
cg19666787	-0.255047	3.92956e-07	5.55466e-05
cg19761272	0.615024	3.92956e-07	5.55466e-05
cg19810038	0.565561	3.92956e-07	5.55466e-05
cg19871940	0.533477	3.92956e-07	5.55466e-05
cg19885761	0.55302	3.92956e-07	5.55466e-05
cg19908577	0.553675	3.92956e-07	5.55466e-05
cg19981568	0.466803	3.92956e-07	5.55466e-05
cg20007462	0.202559	3.92956e-07	5.55466e-05
cg20013855	0.251023	3.92956e-07	5.55466e-05
cg20025656	0.274512	3.92956e-07	5.55466e-05
cg20041802	0.464108	3.92956e-07	5.55466e-05
cg20072442	0.554024	3.92956e-07	5.55466e-05
cg20081969	0.519871	3.92956e-07	5.55466e-05
cg20191310	0.644473	3.92956e-07	5.55466e-05
cg20194314	0.444477	3.92956e-07	5.55466e-05
cg20292547	0.515736	3.92956e-07	5.55466e-05
cg20307896	0.513466	3.92956e-07	5.55466e-05
cg20332645	0.343795	3.92956e-07	5.55466e-05
cg20464948	-0.209938	3.92956e-07	5.55466e-05
cg20472745	0.519316	3.92956e-07	5.55466e-05
cg20512501	0.307923	3.92956e-07	5.55466e-05
cg20649951	0.608535	3.92956e-07	5.55466e-05
cg20674577	0.556778	3.92956e-07	5.55466e-05
cg20709895	0.225878	3.92956e-07	5.55466e-05
cg20899053	0.401752	3.92956e-07	5.55466e-05
cg20941110	0.469778	3.92956e-07	5.55466e-05
cg20979153	-0.385064	3.92956e-07	5.55466e-05
cg21004042	0.476914	3.92956e-07	5.55466e-05
cg21276809	0.566196	3.92956e-07	5.55466e-05
cg21461308	0.616576	3.92956e-07	5.55466e-05
cg21484631	-0.373585	3.92956e-07	5.55466e-05
cg21532659	0.522514	3.92956e-07	5.55466e-05
cg21563683	-0.228627	3.92956e-07	5.55466e-05
cg21578219	0.473709	3.92956e-07	5.55466e-05
cg21642176	0.44361	3.92956e-07	5.55466e-05
cg21779611	0.651308	3.92956e-07	5.55466e-05
cg21784272	0.439407	3.92956e-07	5.55466e-05
cg21858380	0.443535	3.92956e-07	5.55466e-05
cg21883683	0.280597	3.92956e-07	5.55466e-05
cg21961527	0.310135	3.92956e-07	5.55466e-05
cg22025849	0.540829	3.92956e-07	5.55466e-05
cg22096687	0.481645	3.92956e-07	5.55466e-05
cg22168369	0.491894	3.92956e-07	5.55466e-05
cg22169206	-0.338238	3.92956e-07	5.55466e-05
cg22282410	0.377589	3.92956e-07	5.55466e-05
cg22295787	0.56785	3.92956e-07	5.55466e-05
cg22302985	0.455664	3.92956e-07	5.55466e-05
cg22347212	0.31041	3.92956e-07	5.55466e-05
cg22374057	0.356406	3.92956e-07	5.55466e-05
cg22388982	0.582994	3.92956e-07	5.55466e-05
cg22389950	0.380033	3.92956e-07	5.55466e-05
cg22428102	0.409367	3.92956e-07	5.55466e-05
cg22501793	0.258573	3.92956e-07	5.55466e-05
cg22570122	0.478095	3.92956e-07	5.55466e-05
cg22630755	0.386777	3.92956e-07	5.55466e-05
cg22684968	0.254576	3.92956e-07	5.55466e-05
cg22769941	0.571193	3.92956e-07	5.55466e-05
cg22795590	0.382203	3.92956e-07	5.55466e-05
cg22821324	0.511973	3.92956e-07	5.55466e-05
cg22866015	0.622123	3.92956e-07	5.55466e-05
cg22866565	-0.438939	3.92956e-07	5.55466e-05
cg22871659	-0.389823	3.92956e-07	5.55466e-05
cg22876092	0.48466	3.92956e-07	5.55466e-05
cg22881141	-0.237958	3.92956e-07	5.55466e-05
cg22889163	0.5928	3.92956e-07	5.55466e-05
cg22964918	0.276448	3.92956e-07	5.55466e-05
cg22994281	0.542668	3.92956e-07	5.55466e-05
cg23016129	0.49596	3.92956e-07	5.55466e-05
cg23045258	0.64394	3.92956e-07	5.55466e-05
cg23047500	0.409144	3.92956e-07	5.55466e-05
cg23410738	0.411196	3.92956e-07	5.55466e-05
cg23416788	0.420193	3.92956e-07	5.55466e-05
cg23434186	0.490033	3.92956e-07	5.55466e-05
cg23553442	0.405378	3.92956e-07	5.55466e-05
cg23619365	0.55612	3.92956e-07	5.55466e-05
cg23630423	-0.464666	3.92956e-07	5.55466e-05
cg23689712	0.283471	3.92956e-07	5.55466e-05
cg23730181	0.611164	3.92956e-07	5.55466e-05
cg23786625	0.423607	3.92956e-07	5.55466e-05
cg23989963	0.409999	3.92956e-07	5.55466e-05
cg24071726	0.427171	3.92956e-07	5.55466e-05
cg24107852	-0.397649	3.92956e-07	5.55466e-05
cg24131343	-0.455372	3.92956e-07	5.55466e-05
cg24162579	-0.255949	3.92956e-07	5.55466e-05
cg24218295	0.348432	3.92956e-07	5.55466e-05
cg24371910	0.296015	3.92956e-07	5.55466e-05
cg24403845	0.66833	3.92956e-07	5.55466e-05
cg24440468	0.35855	3.92956e-07	5.55466e-05
cg24531494	0.612694	3.92956e-07	5.55466e-05
cg24625128	0.377692	3.92956e-07	5.55466e-05
cg24632241	0.496198	3.92956e-07	5.55466e-05
cg24648594	0.512247	3.92956e-07	5.55466e-05
cg24766334	0.632173	3.92956e-07	5.55466e-05
cg24792289	0.498161	3.92956e-07	5.55466e-05
cg24871887	0.553989	3.92956e-07	5.55466e-05
cg24876960	0.551994	3.92956e-07	5.55466e-05
cg24996482	0.478963	3.92956e-07	5.55466e-05
cg25057584	-0.431099	3.92956e-07	5.55466e-05
cg25215890	-0.487058	3.92956e-07	5.55466e-05
cg25218716	0.761721	3.92956e-07	5.55466e-05
cg25260683	0.37757	3.92956e-07	5.55466e-05
cg25264081	0.43956	3.92956e-07	5.55466e-05
cg25318270	0.519674	3.92956e-07	5.55466e-05
cg25389250	-0.378284	3.92956e-07	5.55466e-05
cg25400229	0.483065	3.92956e-07	5.55466e-05
cg25477957	0.311961	3.92956e-07	5.55466e-05
cg25551714	0.378339	3.92956e-07	5.55466e-05
cg25570913	0.578924	3.92956e-07	5.55466e-05
cg25618271	0.494494	3.92956e-07	5.55466e-05
cg25664715	-0.460374	3.92956e-07	5.55466e-05
cg25756406	0.561341	3.92956e-07	5.55466e-05
cg25794529	0.262788	3.92956e-07	5.55466e-05
cg25801988	0.400979	3.92956e-07	5.55466e-05
cg26029736	0.446528	3.92956e-07	5.55466e-05
cg26146617	0.22683	3.92956e-07	5.55466e-05
cg26163458	0.492273	3.92956e-07	5.55466e-05
cg26195583	0.418431	3.92956e-07	5.55466e-05
cg26200585	-0.482655	3.92956e-07	5.55466e-05
cg26209058	0.489349	3.92956e-07	5.55466e-05
cg26248284	0.531757	3.92956e-07	5.55466e-05
cg26263263	0.434857	3.92956e-07	5.55466e-05
cg26348902	0.43298	3.92956e-07	5.55466e-05
cg26373051	-0.278497	3.92956e-07	5.55466e-05
cg26494390	0.25703	3.92956e-07	5.55466e-05
cg26636193	0.515401	3.92956e-07	5.55466e-05
cg26645082	0.529768	3.92956e-07	5.55466e-05
cg26685735	0.544454	3.92956e-07	5.55466e-05
cg26686732	0.440955	3.92956e-07	5.55466e-05
cg26715571	0.256769	3.92956e-07	5.55466e-05
cg26716839	0.399595	3.92956e-07	5.55466e-05
cg26740856	0.415554	3.92956e-07	5.55466e-05
cg26980033	0.562148	3.92956e-07	5.55466e-05
cg27193005	-0.207886	3.92956e-07	5.55466e-05
cg27253670	0.390604	3.92956e-07	5.55466e-05
cg27279991	0.490471	3.92956e-07	5.55466e-05
cg27280396	0.591465	3.92956e-07	5.55466e-05
cg27297088	0.325214	3.92956e-07	5.55466e-05
cg27299660	0.43577	3.92956e-07	5.55466e-05
cg27335600	0.546539	3.92956e-07	5.55466e-05
cg27407423	-0.519327	3.92956e-07	5.55466e-05
cg27533288	0.497415	3.92956e-07	5.55466e-05
cg27583690	0.580144	3.92956e-07	5.55466e-05
cg27603915	0.34764	3.92956e-07	5.55466e-05
cg27644327	-0.478633	3.92956e-07	5.55466e-05
cg27648946	0.426289	3.92956e-07	5.55466e-05
cg27650089	0.33718	3.92956e-07	5.55466e-05
cg00011346	0.522725	6.87673e-07	7.17532e-05
cg00012397	0.620467	6.87673e-07	7.17532e-05
cg00025647	0.315102	6.87673e-07	7.17532e-05
cg00056985	0.363385	6.87673e-07	7.17532e-05
cg00091964	0.255521	6.87673e-07	7.17532e-05
cg00094739	0.268293	6.87673e-07	7.17532e-05
cg00107187	0.362428	6.87673e-07	7.17532e-05
cg00141548	0.401359	6.87673e-07	7.17532e-05
cg00144186	0.350743	6.87673e-07	7.17532e-05
cg00225576	0.37608	6.87673e-07	7.17532e-05
cg00375819	0.407114	6.87673e-07	7.17532e-05
cg00416882	-0.439791	6.87673e-07	7.17532e-05
cg00419314	0.235345	6.87673e-07	7.17532e-05
cg00432953	-0.527436	6.87673e-07	7.17532e-05
cg00520380	-0.424843	6.87673e-07	7.17532e-05
cg00639289	0.275102	6.87673e-07	7.17532e-05
cg00826384	0.367674	6.87673e-07	7.17532e-05
cg00862116	0.446062	6.87673e-07	7.17532e-05
cg00863353	0.387674	6.87673e-07	7.17532e-05
cg00881585	0.486295	6.87673e-07	7.17532e-05
cg00973653	0.498339	6.87673e-07	7.17532e-05
cg01104047	0.367892	6.87673e-07	7.17532e-05
cg01156513	0.388661	6.87673e-07	7.17532e-05
cg01178451	0.466394	6.87673e-07	7.17532e-05
cg01223204	-0.200322	6.87673e-07	7.17532e-05
cg01257145	0.26185	6.87673e-07	7.17532e-05
cg01393233	0.215519	6.87673e-07	7.17532e-05
cg01503450	-0.352541	6.87673e-07	7.17532e-05
cg01565508	-0.488989	6.87673e-07	7.17532e-05
cg01567853	0.232984	6.87673e-07	7.17532e-05
cg01568319	0.500507	6.87673e-07	7.17532e-05
cg01598250	0.389364	6.87673e-07	7.17532e-05
cg01692233	0.450901	6.87673e-07	7.17532e-05
cg01794426	0.46907	6.87673e-07	7.17532e-05
cg01809639	-0.453215	6.87673e-07	7.17532e-05
cg01824517	0.388081	6.87673e-07	7.17532e-05
cg01833890	-0.366873	6.87673e-07	7.17532e-05
cg01882870	0.406567	6.87673e-07	7.17532e-05
cg01922597	0.298893	6.87673e-07	7.17532e-05
cg01935086	-0.443159	6.87673e-07	7.17532e-05
cg02229433	0.444754	6.87673e-07	7.17532e-05
cg02246645	0.434874	6.87673e-07	7.17532e-05
cg02273398	0.544228	6.87673e-07	7.17532e-05
cg02289992	0.525676	6.87673e-07	7.17532e-05
cg02313850	0.613454	6.87673e-07	7.17532e-05
cg02330121	0.412219	6.87673e-07	7.17532e-05
cg02381820	0.370785	6.87673e-07	7.17532e-05
cg02386403	0.441952	6.87673e-07	7.17532e-05
cg02446647	0.54077	6.87673e-07	7.17532e-05
cg02455820	0.450558	6.87673e-07	7.17532e-05
cg02457097	0.306815	6.87673e-07	7.17532e-05
cg02461727	0.294495	6.87673e-07	7.17532e-05
cg02490516	0.442615	6.87673e-07	7.17532e-05
cg02511231	0.591913	6.87673e-07	7.17532e-05
cg02570079	0.435057	6.87673e-07	7.17532e-05
cg02585417	0.338969	6.87673e-07	7.17532e-05
cg02654358	0.434256	6.87673e-07	7.17532e-05
cg02728050	0.3522	6.87673e-07	7.17532e-05
cg02751449	0.349599	6.87673e-07	7.17532e-05
cg02771673	-0.550565	6.87673e-07	7.17532e-05
cg02808595	0.356205	6.87673e-07	7.17532e-05
cg02860282	0.512448	6.87673e-07	7.17532e-05
cg02931159	0.340075	6.87673e-07	7.17532e-05
cg02936872	0.578414	6.87673e-07	7.17532e-05
cg02978784	-0.524131	6.87673e-07	7.17532e-05
cg02990869	0.587891	6.87673e-07	7.17532e-05
cg03052869	0.63265	6.87673e-07	7.17532e-05
cg03117976	0.621609	6.87673e-07	7.17532e-05
cg03164761	0.270255	6.87673e-07	7.17532e-05
cg03181899	0.501896	6.87673e-07	7.17532e-05
cg03378876	0.534546	6.87673e-07	7.17532e-05
cg03574651	0.477149	6.87673e-07	7.17532e-05
cg03611007	0.331493	6.87673e-07	7.17532e-05
cg03713642	0.421417	6.87673e-07	7.17532e-05
cg03735496	0.49576	6.87673e-07	7.17532e-05
cg03736057	0.373323	6.87673e-07	7.17532e-05
cg03753331	0.588151	6.87673e-07	7.17532e-05
cg03891849	0.280247	6.87673e-07	7.17532e-05
cg03940556	0.284704	6.87673e-07	7.17532e-05
cg03943081	0.490977	6.87673e-07	7.17532e-05
cg03969305	0.453849	6.87673e-07	7.17532e-05
cg04132917	0.581123	6.87673e-07	7.17532e-05
cg04225825	0.201703	6.87673e-07	7.17532e-05
cg04234474	0.339846	6.87673e-07	7.17532e-05
cg04261192	0.554042	6.87673e-07	7.17532e-05
cg04304705	0.557912	6.87673e-07	7.17532e-05
cg04406436	0.360229	6.87673e-07	7.17532e-05
cg04439215	-0.214746	6.87673e-07	7.17532e-05
cg04510788	0.507018	6.87673e-07	7.17532e-05
cg04514998	-0.237702	6.87673e-07	7.17532e-05
cg04598517	0.562492	6.87673e-07	7.17532e-05
cg04640886	0.209989	6.87673e-07	7.17532e-05
cg04711162	0.484938	6.87673e-07	7.17532e-05
cg04759767	0.334789	6.87673e-07	7.17532e-05
cg04768697	0.33131	6.87673e-07	7.17532e-05
cg05030481	0.393068	6.87673e-07	7.17532e-05
cg05076914	0.338017	6.87673e-07	7.17532e-05
cg05197062	0.54527	6.87673e-07	7.17532e-05
cg05201477	0.505277	6.87673e-07	7.17532e-05
cg05259508	0.273669	6.87673e-07	7.17532e-05
cg05443740	0.235176	6.87673e-07	7.17532e-05
cg05460980	0.258303	6.87673e-07	7.17532e-05
cg05488770	0.4013	6.87673e-07	7.17532e-05
cg05654290	0.449745	6.87673e-07	7.17532e-05
cg05694245	0.412314	6.87673e-07	7.17532e-05
cg05793340	0.234265	6.87673e-07	7.17532e-05
cg06002370	0.584256	6.87673e-07	7.17532e-05
cg06016439	0.435719	6.87673e-07	7.17532e-05
cg06088084	0.542703	6.87673e-07	7.17532e-05
cg06197774	0.275386	6.87673e-07	7.17532e-05
cg06200092	0.459852	6.87673e-07	7.17532e-05
cg06222851	0.405346	6.87673e-07	7.17532e-05
cg06288154	0.253285	6.87673e-07	7.17532e-05
cg06341749	0.445562	6.87673e-07	7.17532e-05
cg06399302	0.49487	6.87673e-07	7.17532e-05
cg06419400	0.256347	6.87673e-07	7.17532e-05
cg06444755	0.402215	6.87673e-07	7.17532e-05
cg06445348	0.355608	6.87673e-07	7.17532e-05
cg06459847	0.306209	6.87673e-07	7.17532e-05
cg06493994	0.368201	6.87673e-07	7.17532e-05
cg06523224	0.498095	6.87673e-07	7.17532e-05
cg06644373	0.606129	6.87673e-07	7.17532e-05
cg06648277	0.496201	6.87673e-07	7.17532e-05
cg06664959	0.355785	6.87673e-07	7.17532e-05
cg06681220	0.249471	6.87673e-07	7.17532e-05
cg06695611	0.624434	6.87673e-07	7.17532e-05
cg06766427	0.588307	6.87673e-07	7.17532e-05
cg06769296	0.549614	6.87673e-07	7.17532e-05
cg06821871	-0.487156	6.87673e-07	7.17532e-05
cg06887580	-0.527841	6.87673e-07	7.17532e-05
cg06903384	0.38647	6.87673e-07	7.17532e-05
cg07006889	0.397127	6.87673e-07	7.17532e-05
cg07139301	0.361636	6.87673e-07	7.17532e-05
cg07201456	0.541574	6.87673e-07	7.17532e-05
cg07207669	-0.445578	6.87673e-07	7.17532e-05
cg07379434	0.457734	6.87673e-07	7.17532e-05
cg07536926	0.320297	6.87673e-07	7.17532e-05
cg07634516	0.374769	6.87673e-07	7.17532e-05
cg07664990	0.425101	6.87673e-07	7.17532e-05
cg07697895	0.426813	6.87673e-07	7.17532e-05
cg07810733	-0.572529	6.87673e-07	7.17532e-05
cg07835424	0.263052	6.87673e-07	7.17532e-05
cg07951749	0.269963	6.87673e-07	7.17532e-05
cg08036309	0.466641	6.87673e-07	7.17532e-05
cg08039116	0.451797	6.87673e-07	7.17532e-05
cg08108750	0.44021	6.87673e-07	7.17532e-05
cg08203352	0.425289	6.87673e-07	7.17532e-05
cg08287265	0.445526	6.87673e-07	7.17532e-05
cg08287306	-0.353838	6.87673e-07	7.17532e-05
cg08372619	0.454953	6.87673e-07	7.17532e-05
cg08426823	-0.524467	6.87673e-07	7.17532e-05
cg08482682	0.574005	6.87673e-07	7.17532e-05
cg08522676	0.252667	6.87673e-07	7.17532e-05
cg08569799	0.562941	6.87673e-07	7.17532e-05
cg08653184	0.275704	6.87673e-07	7.17532e-05
cg08712932	0.554932	6.87673e-07	7.17532e-05
cg08753841	-0.45009	6.87673e-07	7.17532e-05
cg08803263	0.507992	6.87673e-07	7.17532e-05
cg08878567	-0.522093	6.87673e-07	7.17532e-05
cg08937573	0.235684	6.87673e-07	7.17532e-05
cg08949655	0.374301	6.87673e-07	7.17532e-05
cg09069138	0.464466	6.87673e-07	7.17532e-05
cg09150076	0.433642	6.87673e-07	7.17532e-05
cg09186006	0.558536	6.87673e-07	7.17532e-05
cg09248345	0.473217	6.87673e-07	7.17532e-05
cg09308842	0.341293	6.87673e-07	7.17532e-05
cg09417809	0.485744	6.87673e-07	7.17532e-05
cg09418283	0.44749	6.87673e-07	7.17532e-05
cg09500672	0.524161	6.87673e-07	7.17532e-05
cg09596234	0.43618	6.87673e-07	7.17532e-05
cg09713234	0.525806	6.87673e-07	7.17532e-05
cg09805010	0.599361	6.87673e-07	7.17532e-05
cg09863136	-0.4305	6.87673e-07	7.17532e-05
cg09890891	0.397526	6.87673e-07	7.17532e-05
cg09897639	0.235435	6.87673e-07	7.17532e-05
cg09912667	0.508537	6.87673e-07	7.17532e-05
cg09917979	0.387778	6.87673e-07	7.17532e-05
cg10036918	0.471955	6.87673e-07	7.17532e-05
cg10042478	-0.223571	6.87673e-07	7.17532e-05
cg10068300	0.498264	6.87673e-07	7.17532e-05
cg10091335	0.462199	6.87673e-07	7.17532e-05
cg10167837	0.416793	6.87673e-07	7.17532e-05
cg10171448	0.560832	6.87673e-07	7.17532e-05
cg10211058	0.367555	6.87673e-07	7.17532e-05
cg10309609	0.5765	6.87673e-07	7.17532e-05
cg10453230	0.516327	6.87673e-07	7.17532e-05
cg10454766	0.38811	6.87673e-07	7.17532e-05
cg10573403	0.238896	6.87673e-07	7.17532e-05
cg10601616	0.54323	6.87673e-07	7.17532e-05
cg10665379	0.454469	6.87673e-07	7.17532e-05
cg10694152	0.305477	6.87673e-07	7.17532e-05
cg10769146	0.478285	6.87673e-07	7.17532e-05
cg10941255	0.494809	6.87673e-07	7.17532e-05
cg10959498	-0.451134	6.87673e-07	7.17532e-05
cg10989504	0.391097	6.87673e-07	7.17532e-05
cg11002986	0.415521	6.87673e-07	7.17532e-05
cg11009245	0.405567	6.87673e-07	7.17532e-05
cg11068946	0.47316	6.87673e-07	7.17532e-05
cg11082447	-0.511523	6.87673e-07	7.17532e-05
cg11166759	0.485102	6.87673e-07	7.17532e-05
cg11171429	0.269645	6.87673e-07	7.17532e-05
cg11229513	0.441214	6.87673e-07	7.17532e-05
cg11420108	0.362563	6.87673e-07	7.17532e-05
cg11430157	0.583252	6.87673e-07	7.17532e-05
cg11437784	0.515063	6.87673e-07	7.17532e-05
cg11552694	0.595362	6.87673e-07	7.17532e-05
cg11591516	0.401364	6.87673e-07	7.17532e-05
cg11626656	0.271581	6.87673e-07	7.17532e-05
cg11642382	0.451617	6.87673e-07	7.17532e-05
cg11721249	0.489024	6.87673e-07	7.17532e-05
cg11781977	-0.213945	6.87673e-07	7.17532e-05
cg11818149	0.3559	6.87673e-07	7.17532e-05
cg11825621	0.448947	6.87673e-07	7.17532e-05
cg11942956	0.594372	6.87673e-07	7.17532e-05
cg11960629	0.49867	6.87673e-07	7.17532e-05
cg11970349	0.526866	6.87673e-07	7.17532e-05
cg12005098	0.507372	6.87673e-07	7.17532e-05
cg12041848	0.643552	6.87673e-07	7.17532e-05
cg12044828	0.317544	6.87673e-07	7.17532e-05
cg12078605	0.500747	6.87673e-07	7.17532e-05
cg12092090	0.578267	6.87673e-07	7.17532e-05
cg12155547	-0.54956	6.87673e-07	7.17532e-05
cg12499130	0.421702	6.87673e-07	7.17532e-05
cg12615165	0.481293	6.87673e-07	7.17532e-05
cg12628145	0.51554	6.87673e-07	7.17532e-05
cg12769506	0.557213	6.87673e-07	7.17532e-05
cg12781678	-0.499987	6.87673e-07	7.17532e-05
cg12782933	0.478844	6.87673e-07	7.17532e-05
cg12935979	0.357927	6.87673e-07	7.17532e-05
cg13057857	0.49626	6.87673e-07	7.17532e-05
cg13059719	0.377663	6.87673e-07	7.17532e-05
cg13101767	-0.246618	6.87673e-07	7.17532e-05
cg13202751	0.461004	6.87673e-07	7.17532e-05
cg13239420	0.425419	6.87673e-07	7.17532e-05
cg13260758	-0.428317	6.87673e-07	7.17532e-05
cg13272644	0.491921	6.87673e-07	7.17532e-05
cg13298841	0.665346	6.87673e-07	7.17532e-05
cg13366352	0.534177	6.87673e-07	7.17532e-05
cg13378388	0.476988	6.87673e-07	7.17532e-05
cg13423980	0.394998	6.87673e-07	7.17532e-05
cg13448816	0.544205	6.87673e-07	7.17532e-05
cg13451025	0.431239	6.87673e-07	7.17532e-05
cg13452162	0.334501	6.87673e-07	7.17532e-05
cg13452317	0.510649	6.87673e-07	7.17532e-05
cg13619163	0.344916	6.87673e-07	7.17532e-05
cg13689681	0.536658	6.87673e-07	7.17532e-05
cg13796845	0.436034	6.87673e-07	7.17532e-05
cg13807363	0.202233	6.87673e-07	7.17532e-05
cg13868604	0.29386	6.87673e-07	7.17532e-05
cg13881199	0.418058	6.87673e-07	7.17532e-05
cg13912115	0.339846	6.87673e-07	7.17532e-05
cg13951042	0.537713	6.87673e-07	7.17532e-05
cg14069192	0.43504	6.87673e-07	7.17532e-05
cg14099685	-0.408564	6.87673e-07	7.17532e-05
cg14114673	0.254183	6.87673e-07	7.17532e-05
cg14135551	0.413558	6.87673e-07	7.17532e-05
cg14199261	-0.684008	6.87673e-07	7.17532e-05
cg14392804	0.426613	6.87673e-07	7.17532e-05
cg14399851	0.593606	6.87673e-07	7.17532e-05
cg14409023	0.359714	6.87673e-07	7.17532e-05
cg14424049	0.518783	6.87673e-07	7.17532e-05
cg14493161	0.408228	6.87673e-07	7.17532e-05
cg14507868	0.493399	6.87673e-07	7.17532e-05
cg14557510	0.470884	6.87673e-07	7.17532e-05
cg14611174	0.397957	6.87673e-07	7.17532e-05
cg14627743	0.426771	6.87673e-07	7.17532e-05
cg14673387	0.356769	6.87673e-07	7.17532e-05
cg14708360	-0.474835	6.87673e-07	7.17532e-05
cg14743210	-0.518034	6.87673e-07	7.17532e-05
cg14834893	-0.336256	6.87673e-07	7.17532e-05
cg14860499	0.202376	6.87673e-07	7.17532e-05
cg14933159	0.249493	6.87673e-07	7.17532e-05
cg14957240	-0.493399	6.87673e-07	7.17532e-05
cg14962007	-0.37794	6.87673e-07	7.17532e-05
cg15006881	0.276767	6.87673e-07	7.17532e-05
cg15012027	-0.543504	6.87673e-07	7.17532e-05
cg15030449	0.232344	6.87673e-07	7.17532e-05
cg15072619	-0.415147	6.87673e-07	7.17532e-05
cg15076145	0.408436	6.87673e-07	7.17532e-05
cg15172966	0.64331	6.87673e-07	7.17532e-05
cg15308062	0.475539	6.87673e-07	7.17532e-05
cg15427234	0.297659	6.87673e-07	7.17532e-05
cg15480095	0.453771	6.87673e-07	7.17532e-05
cg15486374	0.233205	6.87673e-07	7.17532e-05
cg15833843	0.409283	6.87673e-07	7.17532e-05
cg16145703	0.562064	6.87673e-07	7.17532e-05
cg16146177	0.397078	6.87673e-07	7.17532e-05
cg16190732	0.557382	6.87673e-07	7.17532e-05
cg16202564	0.470834	6.87673e-07	7.17532e-05
cg16459519	0.435447	6.87673e-07	7.17532e-05
cg16505891	-0.452739	6.87673e-07	7.17532e-05
cg16521917	0.580602	6.87673e-07	7.17532e-05
cg16542478	0.520262	6.87673e-07	7.17532e-05
cg16573782	0.517964	6.87673e-07	7.17532e-05
cg16596052	-0.530182	6.87673e-07	7.17532e-05
cg16705245	0.326571	6.87673e-07	7.17532e-05
cg16790682	0.420341	6.87673e-07	7.17532e-05
cg16896079	0.508362	6.87673e-07	7.17532e-05
cg16974909	0.350806	6.87673e-07	7.17532e-05
cg17061244	0.413197	6.87673e-07	7.17532e-05
cg17067889	0.253369	6.87673e-07	7.17532e-05
cg17095728	0.393583	6.87673e-07	7.17532e-05
cg17112975	-0.325319	6.87673e-07	7.17532e-05
cg17131178	0.381768	6.87673e-07	7.17532e-05
cg17161483	0.39254	6.87673e-07	7.17532e-05
cg17217879	0.286142	6.87673e-07	7.17532e-05
cg17231999	0.592431	6.87673e-07	7.17532e-05
cg17243193	0.432577	6.87673e-07	7.17532e-05
cg17327401	0.467897	6.87673e-07	7.17532e-05
cg17349389	0.477201	6.87673e-07	7.17532e-05
cg17380661	0.570887	6.87673e-07	7.17532e-05
cg17398595	0.443741	6.87673e-07	7.17532e-05
cg17466795	0.530232	6.87673e-07	7.17532e-05
cg17608529	0.358153	6.87673e-07	7.17532e-05
cg17626405	0.321859	6.87673e-07	7.17532e-05
cg17651959	0.346155	6.87673e-07	7.17532e-05
cg17771031	0.241724	6.87673e-07	7.17532e-05
cg17834155	0.370006	6.87673e-07	7.17532e-05
cg17866732	0.415331	6.87673e-07	7.17532e-05
cg17911021	-0.315669	6.87673e-07	7.17532e-05
cg17977409	0.447399	6.87673e-07	7.17532e-05
cg18007463	0.461965	6.87673e-07	7.17532e-05
cg18009321	0.280837	6.87673e-07	7.17532e-05
cg18015044	-0.360156	6.87673e-07	7.17532e-05
cg18030833	0.365577	6.87673e-07	7.17532e-05
cg18057469	-0.224538	6.87673e-07	7.17532e-05
cg18098400	0.307416	6.87673e-07	7.17532e-05
cg18187029	-0.450307	6.87673e-07	7.17532e-05
cg18192919	0.386945	6.87673e-07	7.17532e-05
cg18422875	0.56767	6.87673e-07	7.17532e-05
cg18438853	0.486414	6.87673e-07	7.17532e-05
cg18449734	0.204064	6.87673e-07	7.17532e-05
cg18522931	-0.291981	6.87673e-07	7.17532e-05
cg18639233	0.554943	6.87673e-07	7.17532e-05
cg18689958	0.53553	6.87673e-07	7.17532e-05
cg18702971	-0.490595	6.87673e-07	7.17532e-05
cg18705773	0.56092	6.87673e-07	7.17532e-05
cg18759960	0.455221	6.87673e-07	7.17532e-05
cg18777299	-0.432874	6.87673e-07	7.17532e-05
cg18808777	-0.401677	6.87673e-07	7.17532e-05
cg18815779	0.327303	6.87673e-07	7.17532e-05
cg18882407	0.433375	6.87673e-07	7.17532e-05
cg18914514	0.452006	6.87673e-07	7.17532e-05
cg19120580	-0.260861	6.87673e-07	7.17532e-05
cg19160482	0.362625	6.87673e-07	7.17532e-05
cg19184934	0.469053	6.87673e-07	7.17532e-05
cg19258062	0.247369	6.87673e-07	7.17532e-05
cg19300924	0.372969	6.87673e-07	7.17532e-05
cg19313043	0.546697	6.87673e-07	7.17532e-05
cg19402885	0.389075	6.87673e-07	7.17532e-05
cg19456540	0.512426	6.87673e-07	7.17532e-05
cg19470159	0.202218	6.87673e-07	7.17532e-05
cg19520927	0.486807	6.87673e-07	7.17532e-05
cg19585156	0.377046	6.87673e-07	7.17532e-05
cg19593680	0.43749	6.87673e-07	7.17532e-05
cg19711783	0.224388	6.87673e-07	7.17532e-05
cg19725343	0.495634	6.87673e-07	7.17532e-05
cg19753526	0.58413	6.87673e-07	7.17532e-05
cg19864490	0.657577	6.87673e-07	7.17532e-05
cg19871348	0.247455	6.87673e-07	7.17532e-05
cg19883905	0.433606	6.87673e-07	7.17532e-05
cg19905414	0.374778	6.87673e-07	7.17532e-05
cg19988449	0.411245	6.87673e-07	7.17532e-05
cg20014049	0.568664	6.87673e-07	7.17532e-05
cg20066716	0.4845	6.87673e-07	7.17532e-05
cg20119106	0.374779	6.87673e-07	7.17532e-05
cg20168230	0.468559	6.87673e-07	7.17532e-05
cg20284629	0.235378	6.87673e-07	7.17532e-05
cg20286200	0.520183	6.87673e-07	7.17532e-05
cg20357628	0.581266	6.87673e-07	7.17532e-05
cg20420433	0.245161	6.87673e-07	7.17532e-05
cg20593831	0.559236	6.87673e-07	7.17532e-05
cg20626645	0.488368	6.87673e-07	7.17532e-05
cg20637307	0.590016	6.87673e-07	7.17532e-05
[truncated: 19,101 more rows]

## Sheet: HeH
HeH specific DMCs
ProbeID	ChangeMeanBeta	p	adjP
cg10407489	-0.388002	1.58737e-14	1.73e-09
cg15702277	0.336604	3.016e-13	7.30444e-09
cg20947259	0.280898	1.06354e-12	1.78323e-08
cg04858987	0.604422	1.53975e-12	2.09762e-08
cg26564329	0.367221	1.53975e-12	2.09762e-08
cg15644610	0.220534	2.20644e-12	2.34605e-08
cg19446790	0.445914	2.20644e-12	2.34605e-08
cg06634140	0.367607	3.09537e-12	2.45345e-08
cg05037077	-0.362385	4.31764e-12	2.98768e-08
cg07843576	0.47836	4.31764e-12	2.98768e-08
cg06429555	0.292106	5.92089e-12	3.44154e-08
cg00371134	0.30067	1.08576e-11	5.08954e-08
cg08425610	0.259267	1.45244e-11	5.97339e-08
cg10838469	0.375295	1.45244e-11	5.97339e-08
cg13415865	0.342932	1.45244e-11	5.97339e-08
cg21113846	0.266002	1.45244e-11	5.97339e-08
cg15474579	0.340125	1.92389e-11	6.98919e-08
cg16001422	0.276265	1.92389e-11	6.98919e-08
cg17272620	0.265929	1.92389e-11	6.98919e-08
cg23061114	-0.235886	1.92389e-11	6.98919e-08
cg00863271	0.543798	2.53503e-11	8.37214e-08
cg03683087	0.227252	2.53503e-11	8.37214e-08
cg12620005	0.22395	2.53503e-11	8.37214e-08
cg18704527	0.239166	3.31284e-11	9.8918e-08
cg26714425	0.331175	3.31284e-11	9.8918e-08
cg18727102	-0.264637	4.30812e-11	1.14517e-07
cg24312792	0.267101	4.30812e-11	1.14517e-07
cg24492202	0.507558	4.30812e-11	1.14517e-07
cg26638975	0.265935	4.30812e-11	1.14517e-07
cg11420768	-0.237512	5.56373e-11	1.33267e-07
cg06427571	0.2882	9.1369e-11	1.93357e-07
cg07580895	-0.3216	9.1369e-11	1.93357e-07
cg07455504	-0.4435	1.16259e-10	2.30373e-07
cg07661167	0.469065	1.16259e-10	2.30373e-07
cg25389087	0.295133	1.16259e-10	2.30373e-07
cg07026910	0.439009	1.47149e-10	2.65076e-07
cg08106792	0.275224	1.47149e-10	2.65076e-07
cg10601181	0.205198	1.47149e-10	2.65076e-07
cg10736208	0.446174	1.47149e-10	2.65076e-07
cg12458587	0.292194	1.47149e-10	2.65076e-07
cg17540192	0.233301	1.47149e-10	2.65076e-07
cg18929814	0.323146	1.47149e-10	2.65076e-07
cg25452361	0.255118	1.47149e-10	2.65076e-07
cg26953469	0.285596	1.47149e-10	2.65076e-07
cg00031402	0.247813	1.85516e-10	3.13465e-07
cg05951296	0.269797	1.85516e-10	3.13465e-07
cg11057205	0.453046	1.85516e-10	3.13465e-07
cg15264708	0.232571	1.85516e-10	3.13465e-07
cg18589858	0.343202	1.85516e-10	3.13465e-07
cg02884663	0.359308	2.32819e-10	3.6641e-07
cg16522484	0.497714	2.32819e-10	3.6641e-07
cg19416290	0.270164	2.32819e-10	3.6641e-07
cg20556503	0.246057	2.32819e-10	3.6641e-07
cg21784096	0.210867	2.32819e-10	3.6641e-07
cg08122156	0.258397	2.91124e-10	4.20241e-07
cg12032663	0.293903	2.91124e-10	4.20241e-07
cg17512904	0.454019	2.91124e-10	4.20241e-07
cg17832639	0.500598	2.91124e-10	4.20241e-07
cg18444702	0.377986	2.91124e-10	4.20241e-07
cg19394169	0.257665	2.91124e-10	4.20241e-07
cg22186315	0.429999	2.91124e-10	4.20241e-07
cg06303635	0.354991	3.62523e-10	4.83299e-07
cg10463299	0.286672	3.62523e-10	4.83299e-07
cg11363467	0.335777	3.62523e-10	4.83299e-07
cg13981483	-0.26246	3.62523e-10	4.83299e-07
cg21735345	0.282306	3.62523e-10	4.83299e-07
cg00303210	0.337579	4.4994e-10	5.60421e-07
cg01406317	0.337182	4.4994e-10	5.60421e-07
cg09558463	0.223591	4.4994e-10	5.60421e-07
cg14685356	0.409593	4.4994e-10	5.60421e-07
cg17260706	0.2617	4.4994e-10	5.60421e-07
cg20200711	0.291265	4.4994e-10	5.60421e-07
cg00920139	0.263013	5.56341e-10	6.25082e-07
cg01727302	0.25459	5.56341e-10	6.25082e-07
cg06353075	0.254134	5.56341e-10	6.25082e-07
cg07639489	0.274446	5.56341e-10	6.25082e-07
cg09587957	0.27635	5.56341e-10	6.25082e-07
cg10061722	0.385407	5.56341e-10	6.25082e-07
cg10752575	0.257812	5.56341e-10	6.25082e-07
cg10842557	0.251178	5.56341e-10	6.25082e-07
cg12346592	-0.454988	5.56341e-10	6.25082e-07
cg20700740	0.520556	5.56341e-10	6.25082e-07
cg22266693	0.210877	5.56341e-10	6.25082e-07
cg23695222	0.357539	5.56341e-10	6.25082e-07
cg26876914	0.253387	5.56341e-10	6.25082e-07
cg03487387	0.291039	6.85775e-10	7.34539e-07
cg13444374	0.413157	6.85775e-10	7.34539e-07
cg15156584	0.354992	6.85775e-10	7.34539e-07
cg15296538	0.255952	6.85775e-10	7.34539e-07
cg02308232	0.40121	8.42449e-10	8.62108e-07
cg14148156	0.22086	8.42449e-10	8.62108e-07
cg24547910	0.260534	8.42449e-10	8.62108e-07
cg03956820	0.270606	1.0319e-09	9.59164e-07
cg04229820	0.341969	1.0319e-09	9.59164e-07
cg05297677	0.206796	1.0319e-09	9.59164e-07
cg09597767	0.28088	1.0319e-09	9.59164e-07
cg10380221	0.223819	1.0319e-09	9.59164e-07
cg10627428	0.383052	1.0319e-09	9.59164e-07
cg11844927	0.22087	1.0319e-09	9.59164e-07
cg12827637	-0.297233	1.0319e-09	9.59164e-07
cg18972751	0.288562	1.0319e-09	9.59164e-07
cg19248395	0.323015	1.0319e-09	9.59164e-07
cg19406117	0.223103	1.0319e-09	9.59164e-07
cg23695131	0.221915	1.0319e-09	9.59164e-07
cg24437104	0.241761	1.0319e-09	9.59164e-07
cg07064720	0.370379	1.26002e-09	1.11193e-06
cg15874092	-0.439064	1.26002e-09	1.11193e-06
cg20814718	0.295314	1.26002e-09	1.11193e-06
cg03045648	0.248429	1.53441e-09	1.24797e-06
cg09191574	0.347826	1.53441e-09	1.24797e-06
cg09548275	0.390668	1.53441e-09	1.24797e-06
cg15818109	0.272009	1.53441e-09	1.24797e-06
cg24637417	0.401566	1.53441e-09	1.24797e-06
cg27563529	0.375047	1.53441e-09	1.24797e-06
cg00347584	0.287174	1.86316e-09	1.41503e-06
cg01667978	0.219376	1.86316e-09	1.41503e-06
cg10671054	0.310719	1.86316e-09	1.41503e-06
cg13028471	-0.249668	1.86316e-09	1.41503e-06
cg14078730	0.371767	1.86316e-09	1.41503e-06
cg14266248	0.252108	1.86316e-09	1.41503e-06
cg17514431	0.278556	1.86316e-09	1.41503e-06
cg18032217	0.396275	1.86316e-09	1.41503e-06
cg01117339	0.395134	2.25657e-09	1.6287e-06
cg01999566	0.21627	2.25657e-09	1.6287e-06
cg04673590	-0.463293	2.25657e-09	1.6287e-06
cg14349937	0.340425	2.25657e-09	1.6287e-06
cg21493768	0.267243	2.25657e-09	1.6287e-06
cg21898884	0.351906	2.25657e-09	1.6287e-06
cg22396119	0.370999	2.25657e-09	1.6287e-06
cg23343073	0.265876	2.25657e-09	1.6287e-06
cg01055824	0.322695	2.72577e-09	1.85668e-06
cg02995731	0.209312	2.72577e-09	1.85668e-06
cg03859846	0.244552	2.72577e-09	1.85668e-06
cg07395969	0.226203	2.72577e-09	1.85668e-06
cg07445838	0.236726	2.72577e-09	1.85668e-06
cg08097359	0.382992	2.72577e-09	1.85668e-06
cg12734688	0.432564	2.72577e-09	1.85668e-06
cg19766624	0.239604	2.72577e-09	1.85668e-06
cg21300072	-0.21362	2.72577e-09	1.85668e-06
cg21899777	0.244103	2.72577e-09	1.85668e-06
cg01971483	-0.206153	3.28462e-09	2.11506e-06
cg05431171	0.335595	3.28462e-09	2.11506e-06
cg11486295	0.208198	3.28462e-09	2.11506e-06
cg16705281	0.405841	3.28462e-09	2.11506e-06
cg21808045	0.226249	3.28462e-09	2.11506e-06
cg01558195	0.329568	3.94817e-09	2.36749e-06
cg02568716	0.248826	3.94817e-09	2.36749e-06
cg02627216	0.290316	3.94817e-09	2.36749e-06
cg02637654	0.359648	3.94817e-09	2.36749e-06
cg05223487	-0.330116	3.94817e-09	2.36749e-06
cg06917998	0.220408	3.94817e-09	2.36749e-06
cg16603916	0.34705	3.94817e-09	2.36749e-06
cg20080845	0.225905	3.94817e-09	2.36749e-06
cg21063758	0.215866	3.94817e-09	2.36749e-06
cg25868675	-0.244286	3.94817e-09	2.36749e-06
cg02227879	0.358454	4.73504e-09	2.6773e-06
cg03445244	0.223793	4.73504e-09	2.6773e-06
cg03732020	0.435271	4.73504e-09	2.6773e-06
cg06485892	0.24738	4.73504e-09	2.6773e-06
cg07505901	0.328006	4.73504e-09	2.6773e-06
cg10228283	0.226844	4.73504e-09	2.6773e-06
cg14047387	0.33023	4.73504e-09	2.6773e-06
cg14327296	0.234856	4.73504e-09	2.6773e-06
cg23966547	0.45975	4.73504e-09	2.6773e-06
cg05379597	0.312293	5.66548e-09	3.07191e-06
cg06631810	0.31882	5.66548e-09	3.07191e-06
cg12916723	0.254055	5.66548e-09	3.07191e-06
cg13728308	0.203623	5.66548e-09	3.07191e-06
cg17325595	0.240885	5.66548e-09	3.07191e-06
cg18563899	0.247561	5.66548e-09	3.07191e-06
cg22794214	0.286736	5.66548e-09	3.07191e-06
cg00842095	-0.404046	6.76424e-09	3.42885e-06
cg01148127	0.319065	6.76424e-09	3.42885e-06
cg06210447	-0.236718	6.76424e-09	3.42885e-06
cg07677047	0.223469	6.76424e-09	3.42885e-06
cg09860050	-0.26146	6.76424e-09	3.42885e-06
cg13954022	0.249172	6.76424e-09	3.42885e-06
cg14905634	0.330053	6.76424e-09	3.42885e-06
cg17280134	0.204246	6.76424e-09	3.42885e-06
cg17686936	-0.24153	6.76424e-09	3.42885e-06
cg18473733	0.214789	6.76424e-09	3.42885e-06
cg19571015	0.346374	6.76424e-09	3.42885e-06
cg22877129	0.23142	6.76424e-09	3.42885e-06
cg00591515	0.326965	8.05841e-09	3.89899e-06
cg00686915	0.272276	8.05841e-09	3.89899e-06
cg00945209	0.269985	8.05841e-09	3.89899e-06
cg02672229	0.342984	8.05841e-09	3.89899e-06
cg07170641	0.269976	8.05841e-09	3.89899e-06
cg10782703	0.280662	8.05841e-09	3.89899e-06
cg13894021	0.2126	8.05841e-09	3.89899e-06
cg17741799	0.369736	8.05841e-09	3.89899e-06
cg23859051	0.349242	8.05841e-09	3.89899e-06
cg26466970	-0.234827	8.05841e-09	3.89899e-06
cg03335386	0.220432	9.58066e-09	4.41035e-06
cg04708601	0.237056	9.58066e-09	4.41035e-06
cg05247096	0.208127	9.58066e-09	4.41035e-06
cg05482022	0.220486	9.58066e-09	4.41035e-06
cg12251828	-0.350338	9.58066e-09	4.41035e-06
cg12508078	0.251952	9.58066e-09	4.41035e-06
cg14945287	0.211134	9.58066e-09	4.41035e-06
cg15241236	0.294947	9.58066e-09	4.41035e-06
cg17611046	0.326253	9.58066e-09	4.41035e-06
cg19554281	0.266609	9.58066e-09	4.41035e-06
cg00982799	0.292342	1.13669e-08	4.95037e-06
cg02133070	0.216565	1.13669e-08	4.95037e-06
cg03984502	0.267137	1.13669e-08	4.95037e-06
cg04600297	0.279642	1.13669e-08	4.95037e-06
cg13873889	0.21002	1.13669e-08	4.95037e-06
cg14485765	0.221033	1.13669e-08	4.95037e-06
cg15735954	0.201732	1.13669e-08	4.95037e-06
cg25344401	0.315852	1.13669e-08	4.95037e-06
cg27496299	-0.257036	1.13669e-08	4.95037e-06
cg00026141	0.218444	1.34603e-08	5.63137e-06
cg01350993	0.212276	1.34603e-08	5.63137e-06
cg04086012	0.230351	1.34603e-08	5.63137e-06
cg06363243	0.405823	1.34603e-08	5.63137e-06
cg08048687	0.301684	1.34603e-08	5.63137e-06
cg17819264	0.230227	1.34603e-08	5.63137e-06
cg18305652	-0.381923	1.34603e-08	5.63137e-06
cg21078966	0.276854	1.34603e-08	5.63137e-06
cg21877274	0.308986	1.34603e-08	5.63137e-06
cg00318796	-0.265327	1.5908e-08	6.37988e-06
cg03406367	0.252835	1.5908e-08	6.37988e-06
cg09694782	0.248148	1.5908e-08	6.37988e-06
cg14835981	0.364463	1.5908e-08	6.37988e-06
cg16002929	0.208873	1.5908e-08	6.37988e-06
cg20849109	0.288971	1.5908e-08	6.37988e-06
cg20872630	-0.318799	1.5908e-08	6.37988e-06
cg23875391	0.389096	1.5908e-08	6.37988e-06
cg24688946	0.270927	1.5908e-08	6.37988e-06
cg24847046	0.233912	1.5908e-08	6.37988e-06
cg26301489	0.314366	1.5908e-08	6.37988e-06
cg00685314	0.250056	1.87662e-08	7.2079e-06
cg01942797	0.215223	1.87662e-08	7.2079e-06
cg08391415	0.214149	1.87662e-08	7.2079e-06
cg10508271	0.25581	1.87662e-08	7.2079e-06
cg12182708	0.330407	1.87662e-08	7.2079e-06
cg15806304	0.315047	1.87662e-08	7.2079e-06
cg16171137	0.473212	1.87662e-08	7.2079e-06
cg20846447	-0.32625	1.87662e-08	7.2079e-06
cg22255288	0.272541	1.87662e-08	7.2079e-06
cg24150051	0.275573	1.87662e-08	7.2079e-06
cg24174232	0.271862	1.87662e-08	7.2079e-06
cg24502478	0.299327	1.87662e-08	7.2079e-06
cg25071651	0.270608	1.87662e-08	7.2079e-06
cg03865604	0.235988	2.2097e-08	7.97433e-06
cg04837616	0.264856	2.2097e-08	7.97433e-06
cg14780070	0.333673	2.2097e-08	7.97433e-06
cg15367000	-0.302137	2.2097e-08	7.97433e-06
cg15390816	0.245139	2.2097e-08	7.97433e-06
cg16237191	0.273077	2.2097e-08	7.97433e-06
cg17411190	0.219714	2.2097e-08	7.97433e-06
cg17727597	0.354354	2.2097e-08	7.97433e-06
cg19494252	0.22705	2.2097e-08	7.97433e-06
cg22322465	0.259729	2.2097e-08	7.97433e-06
cg24466873	0.235062	2.2097e-08	7.97433e-06
cg26110064	0.292307	2.2097e-08	7.97433e-06
cg26985818	0.339908	2.2097e-08	7.97433e-06
cg27531842	-0.416978	2.2097e-08	7.97433e-06
cg02654449	0.242341	2.59734e-08	9.06554e-06
cg08867707	0.206528	2.59734e-08	9.06554e-06
cg12581769	0.247558	2.59734e-08	9.06554e-06
cg13391028	0.279254	2.59734e-08	9.06554e-06
cg14338590	0.278178	2.59734e-08	9.06554e-06
cg17489312	0.253868	2.59734e-08	9.06554e-06
cg26639085	0.228077	2.59734e-08	9.06554e-06
cg27155168	0.308986	2.59734e-08	9.06554e-06
cg27316088	-0.354415	2.59734e-08	9.06554e-06
cg03572680	0.24903	3.0476e-08	1.01884e-05
cg04238983	0.274076	3.0476e-08	1.01884e-05
cg05255330	0.318311	3.0476e-08	1.01884e-05
cg07170302	0.244832	3.0476e-08	1.01884e-05
cg11789804	0.3119	3.0476e-08	1.01884e-05
cg00216913	0.258711	3.56993e-08	1.13431e-05
cg01028925	0.259112	3.56993e-08	1.13431e-05
cg01591938	-0.26417	3.56993e-08	1.13431e-05
cg02893348	0.272276	3.56993e-08	1.13431e-05
cg04147875	0.236023	3.56993e-08	1.13431e-05
cg04521543	0.377852	3.56993e-08	1.13431e-05
cg04902811	0.286753	3.56993e-08	1.13431e-05
cg04955791	0.244115	3.56993e-08	1.13431e-05
cg07676145	0.223992	3.56993e-08	1.13431e-05
cg09140851	0.340264	3.56993e-08	1.13431e-05
cg13012746	0.206652	3.56993e-08	1.13431e-05
cg19236454	0.326033	3.56993e-08	1.13431e-05
cg23547157	0.360691	3.56993e-08	1.13431e-05
cg25122824	0.235838	3.56993e-08	1.13431e-05
cg25207366	0.269996	3.56993e-08	1.13431e-05
cg00800896	0.228414	4.17476e-08	1.26385e-05
cg01870113	0.272868	4.17476e-08	1.26385e-05
cg06606539	0.331308	4.17476e-08	1.26385e-05
cg06884352	0.247892	4.17476e-08	1.26385e-05
cg06955998	0.274354	4.17476e-08	1.26385e-05
cg07461572	0.245588	4.17476e-08	1.26385e-05
cg07811054	0.260611	4.17476e-08	1.26385e-05
cg08296665	0.202588	4.17476e-08	1.26385e-05
cg09579413	0.256803	4.17476e-08	1.26385e-05
cg11128457	0.25958	4.17476e-08	1.26385e-05
cg12008643	0.303404	4.17476e-08	1.26385e-05
cg15835542	0.249152	4.17476e-08	1.26385e-05
cg18878654	0.338603	4.17476e-08	1.26385e-05
cg21414636	0.240378	4.17476e-08	1.26385e-05
cg22695084	-0.211183	4.17476e-08	1.26385e-05
cg23205231	0.205852	4.17476e-08	1.26385e-05
cg25112191	0.301775	4.17476e-08	1.26385e-05
cg26913344	0.225738	4.17476e-08	1.26385e-05
cg00060800	0.285984	4.87424e-08	1.41094e-05
cg00957901	0.233257	4.87424e-08	1.41094e-05
cg01750895	0.24704	4.87424e-08	1.41094e-05
cg02095401	0.248426	4.87424e-08	1.41094e-05
cg02787615	0.351756	4.87424e-08	1.41094e-05
cg03032770	0.273299	4.87424e-08	1.41094e-05
cg08005208	0.243236	4.87424e-08	1.41094e-05
cg08944723	0.235928	4.87424e-08	1.41094e-05
cg12136387	0.3227	4.87424e-08	1.41094e-05
cg14781394	0.266986	4.87424e-08	1.41094e-05
cg16592149	0.216639	4.87424e-08	1.41094e-05
cg22523078	0.264111	4.87424e-08	1.41094e-05
cg23290204	0.267856	4.87424e-08	1.41094e-05
cg25259697	0.22368	4.87424e-08	1.41094e-05
cg25458083	-0.345732	4.87424e-08	1.41094e-05
cg27289402	0.340766	4.87424e-08	1.41094e-05
cg02566789	0.297546	5.6818e-08	1.56966e-05
cg03884587	-0.223745	5.6818e-08	1.56966e-05
cg07488141	0.219246	5.6818e-08	1.56966e-05
cg08044789	0.27126	5.6818e-08	1.56966e-05
cg13181537	-0.216424	5.6818e-08	1.56966e-05
cg14099540	0.272511	5.6818e-08	1.56966e-05
cg14255417	0.227081	5.6818e-08	1.56966e-05
cg14749678	-0.226537	5.6818e-08	1.56966e-05
cg16175906	0.323227	5.6818e-08	1.56966e-05
cg18149207	0.306822	5.6818e-08	1.56966e-05
cg25557227	0.250882	5.6818e-08	1.56966e-05
cg00308914	0.314173	6.61299e-08	1.73562e-05
cg01669085	0.22045	6.61299e-08	1.73562e-05
cg02378847	0.239429	6.61299e-08	1.73562e-05
cg05000446	0.452677	6.61299e-08	1.73562e-05
cg07662551	-0.273523	6.61299e-08	1.73562e-05
cg10156366	-0.38232	6.61299e-08	1.73562e-05
cg11594010	0.269377	6.61299e-08	1.73562e-05
cg12030002	-0.23682	6.61299e-08	1.73562e-05
cg12255298	0.242693	6.61299e-08	1.73562e-05
cg12425700	0.227221	6.61299e-08	1.73562e-05
cg13100962	0.242183	6.61299e-08	1.73562e-05
cg14797467	0.261755	6.61299e-08	1.73562e-05
cg17224892	0.23364	6.61299e-08	1.73562e-05
cg18346182	-0.286051	6.61299e-08	1.73562e-05
cg18348566	0.225649	6.61299e-08	1.73562e-05
cg18825531	0.267656	6.61299e-08	1.73562e-05
cg24591082	0.205682	6.61299e-08	1.73562e-05
cg00913556	0.216604	7.68498e-08	1.90136e-05
cg01753544	0.233334	7.68498e-08	1.90136e-05
cg02498177	0.223213	7.68498e-08	1.90136e-05
cg03607891	0.244342	7.68498e-08	1.90136e-05
cg03700462	-0.30567	7.68498e-08	1.90136e-05
cg05157600	0.217459	7.68498e-08	1.90136e-05
cg05377733	0.235329	7.68498e-08	1.90136e-05
cg11861579	0.229456	7.68498e-08	1.90136e-05
cg12186702	0.284672	7.68498e-08	1.90136e-05
cg12467223	0.222161	7.68498e-08	1.90136e-05
cg13001963	0.204551	7.68498e-08	1.90136e-05
cg13175173	0.218888	7.68498e-08	1.90136e-05
cg16311946	-0.303065	7.68498e-08	1.90136e-05
cg19216211	0.345892	7.68498e-08	1.90136e-05
cg19627034	0.258289	7.68498e-08	1.90136e-05
cg20829834	0.274073	7.68498e-08	1.90136e-05
cg25042346	-0.200867	7.68498e-08	1.90136e-05
cg00017826	-0.248125	8.91758e-08	2.0991e-05
cg01744607	0.212774	8.91758e-08	2.0991e-05
cg03932039	0.235274	8.91758e-08	2.0991e-05
cg04046364	0.387322	8.91758e-08	2.0991e-05
cg04914574	0.226736	8.91758e-08	2.0991e-05
cg06825661	0.206297	8.91758e-08	2.0991e-05
cg06881421	0.257611	8.91758e-08	2.0991e-05
cg07372596	0.252522	8.91758e-08	2.0991e-05
cg08418332	0.322329	8.91758e-08	2.0991e-05
cg10243855	0.301177	8.91758e-08	2.0991e-05
cg10616694	0.259809	8.91758e-08	2.0991e-05
cg13971849	0.225438	8.91758e-08	2.0991e-05
cg17408637	0.300289	8.91758e-08	2.0991e-05
cg17794905	0.207988	8.91758e-08	2.0991e-05
cg18221429	-0.388994	8.91758e-08	2.0991e-05
cg23396177	0.218748	8.91758e-08	2.0991e-05
cg24384051	0.212546	8.91758e-08	2.0991e-05
cg26685743	0.250624	8.91758e-08	2.0991e-05
cg00439318	0.246774	1.03327e-07	2.32068e-05
cg04742985	0.26826	1.03327e-07	2.32068e-05
cg07274253	0.376133	1.03327e-07	2.32068e-05
cg07434244	0.253784	1.03327e-07	2.32068e-05
cg07527685	0.200105	1.03327e-07	2.32068e-05
cg07602073	0.25961	1.03327e-07	2.32068e-05
cg09480264	0.214483	1.03327e-07	2.32068e-05
cg11597515	0.223277	1.03327e-07	2.32068e-05
cg12205669	0.206641	1.03327e-07	2.32068e-05
cg12816748	0.251446	1.03327e-07	2.32068e-05
cg13763339	-0.317757	1.03327e-07	2.32068e-05
cg14491284	0.204058	1.03327e-07	2.32068e-05
cg15868151	-0.267479	1.03327e-07	2.32068e-05
cg16072884	0.236314	1.03327e-07	2.32068e-05
cg16427096	-0.269488	1.03327e-07	2.32068e-05
cg19118972	0.226935	1.03327e-07	2.32068e-05
cg20514973	0.342135	1.03327e-07	2.32068e-05
cg22844623	0.257192	1.03327e-07	2.32068e-05
cg23266546	0.222929	1.03327e-07	2.32068e-05
cg24096415	0.239835	1.03327e-07	2.32068e-05
cg27038676	0.258955	1.03327e-07	2.32068e-05
cg02665297	-0.479072	1.19554e-07	2.55232e-05
cg02672332	-0.316317	1.19554e-07	2.55232e-05
cg03597159	0.252714	1.19554e-07	2.55232e-05
cg03762242	0.259965	1.19554e-07	2.55232e-05
cg04745384	0.233866	1.19554e-07	2.55232e-05
cg06094515	0.312974	1.19554e-07	2.55232e-05
cg06174704	0.311998	1.19554e-07	2.55232e-05
cg06968354	0.201957	1.19554e-07	2.55232e-05
cg11479811	0.358287	1.19554e-07	2.55232e-05
cg13494887	-0.200649	1.19554e-07	2.55232e-05
cg14551991	0.203094	1.19554e-07	2.55232e-05
cg14994944	0.211134	1.19554e-07	2.55232e-05
cg15200418	0.366518	1.19554e-07	2.55232e-05
cg18239686	0.287744	1.19554e-07	2.55232e-05
cg18437039	0.232418	1.19554e-07	2.55232e-05
cg18748374	0.223525	1.19554e-07	2.55232e-05
cg19008097	0.302707	1.19554e-07	2.55232e-05
cg20152841	0.298191	1.19554e-07	2.55232e-05
cg20615910	0.3093	1.19554e-07	2.55232e-05
cg23268249	-0.210952	1.19554e-07	2.55232e-05
cg27152219	-0.357264	1.19554e-07	2.55232e-05
cg00997990	0.332404	1.38134e-07	2.82714e-05
cg06781656	0.232235	1.38134e-07	2.82714e-05
cg07805542	0.329521	1.38134e-07	2.82714e-05
cg08538581	0.343463	1.38134e-07	2.82714e-05
cg09671989	0.201209	1.38134e-07	2.82714e-05
cg11523499	0.239514	1.38134e-07	2.82714e-05
cg12202847	0.247779	1.38134e-07	2.82714e-05
cg13374432	0.348755	1.38134e-07	2.82714e-05
cg15029935	0.39978	1.38134e-07	2.82714e-05
cg15212210	0.358425	1.38134e-07	2.82714e-05
cg20821276	0.230203	1.38134e-07	2.82714e-05
cg26765743	0.200164	1.38134e-07	2.82714e-05
cg27307810	0.281308	1.38134e-07	2.82714e-05
cg01357846	0.238955	1.59383e-07	3.11717e-05
cg04795044	0.223672	1.59383e-07	3.11717e-05
cg05259303	0.216595	1.59383e-07	3.11717e-05
cg05548425	0.222777	1.59383e-07	3.11717e-05
cg07047471	0.231581	1.59383e-07	3.11717e-05
cg08262002	0.304947	1.59383e-07	3.11717e-05
cg10362869	-0.337834	1.59383e-07	3.11717e-05
cg10858898	0.269744	1.59383e-07	3.11717e-05
cg12796135	0.294391	1.59383e-07	3.11717e-05
cg13054321	0.266975	1.59383e-07	3.11717e-05
cg14126093	0.204033	1.59383e-07	3.11717e-05
cg16366323	0.210601	1.59383e-07	3.11717e-05
cg16778211	0.257933	1.59383e-07	3.11717e-05
cg19015654	0.243585	1.59383e-07	3.11717e-05
cg21929473	0.201858	1.59383e-07	3.11717e-05
cg23548612	-0.315456	1.59383e-07	3.11717e-05
cg24571822	0.320732	1.59383e-07	3.11717e-05
cg24744014	0.298761	1.59383e-07	3.11717e-05
cg00181849	-0.210227	1.83652e-07	3.44055e-05
cg01407875	0.254143	1.83652e-07	3.44055e-05
cg02424249	0.28118	1.83652e-07	3.44055e-05
cg03693515	-0.218511	1.83652e-07	3.44055e-05
cg06434451	0.297156	1.83652e-07	3.44055e-05
cg08415391	0.259523	1.83652e-07	3.44055e-05
cg09811759	-0.357207	1.83652e-07	3.44055e-05
cg11054816	0.278384	1.83652e-07	3.44055e-05
cg15260428	0.379601	1.83652e-07	3.44055e-05
cg15540144	0.209952	1.83652e-07	3.44055e-05
cg16750157	0.231762	1.83652e-07	3.44055e-05
cg19100138	-0.213051	1.83652e-07	3.44055e-05
cg22479161	0.296117	1.83652e-07	3.44055e-05
cg25181170	0.265803	1.83652e-07	3.44055e-05
cg26656202	-0.265548	1.83652e-07	3.44055e-05
cg27205487	0.200479	1.83652e-07	3.44055e-05
cg03459617	0.256585	2.11339e-07	3.82129e-05
cg05670193	0.265134	2.11339e-07	3.82129e-05
cg06650419	-0.204113	2.11339e-07	3.82129e-05
cg16483326	0.319561	2.11339e-07	3.82129e-05
cg17781716	0.248958	2.11339e-07	3.82129e-05
cg18236982	0.207073	2.11339e-07	3.82129e-05
cg20189036	0.203144	2.11339e-07	3.82129e-05
cg21550483	0.404311	2.11339e-07	3.82129e-05
cg21597595	-0.204996	2.11339e-07	3.82129e-05
cg22539431	0.336516	2.11339e-07	3.82129e-05
cg23685994	0.361274	2.11339e-07	3.82129e-05
cg23731595	0.346355	2.11339e-07	3.82129e-05
cg24006547	0.281185	2.11339e-07	3.82129e-05
cg00288327	-0.319877	2.42882e-07	4.24037e-05
cg02299950	-0.207191	2.42882e-07	4.24037e-05
cg05094548	0.231104	2.42882e-07	4.24037e-05
cg06112171	0.358611	2.42882e-07	4.24037e-05
cg08284638	0.208217	2.42882e-07	4.24037e-05
cg08700083	0.352586	2.42882e-07	4.24037e-05
cg13685951	-0.351391	2.42882e-07	4.24037e-05
cg14234105	0.213928	2.42882e-07	4.24037e-05
cg16961623	0.220042	2.42882e-07	4.24037e-05
cg20166919	0.257041	2.42882e-07	4.24037e-05
cg22385477	-0.26746	2.42882e-07	4.24037e-05
cg23772226	0.293212	2.42882e-07	4.24037e-05
cg01858712	0.212723	2.78778e-07	4.69049e-05
cg02312559	0.25244	2.78778e-07	4.69049e-05
cg02486096	0.256372	2.78778e-07	4.69049e-05
cg03802998	0.231512	2.78778e-07	4.69049e-05
cg04326808	0.436753	2.78778e-07	4.69049e-05
cg07372450	0.224091	2.78778e-07	4.69049e-05
cg07561132	0.225582	2.78778e-07	4.69049e-05
cg08195983	-0.204292	2.78778e-07	4.69049e-05
cg09798366	0.226774	2.78778e-07	4.69049e-05
cg10589447	-0.252492	2.78778e-07	4.69049e-05
cg11136386	0.205397	2.78778e-07	4.69049e-05
cg12313341	0.325448	2.78778e-07	4.69049e-05
cg13685506	0.223293	2.78778e-07	4.69049e-05
cg14785381	-0.32375	2.78778e-07	4.69049e-05
cg15388107	0.218193	2.78778e-07	4.69049e-05
cg16621991	0.253602	2.78778e-07	4.69049e-05
cg17217834	0.247103	2.78778e-07	4.69049e-05
cg18276112	0.338942	2.78778e-07	4.69049e-05
cg18324583	0.216622	2.78778e-07	4.69049e-05
cg21117559	0.254803	2.78778e-07	4.69049e-05
cg21758962	0.286383	2.78778e-07	4.69049e-05
cg24902278	-0.417301	2.78778e-07	4.69049e-05
cg25546118	0.212285	2.78778e-07	4.69049e-05
cg25775449	0.329241	2.78778e-07	4.69049e-05
cg00009196	0.241557	3.19576e-07	5.15033e-05
cg00187120	0.214366	3.19576e-07	5.15033e-05
cg01001791	0.249832	3.19576e-07	5.15033e-05
cg04476531	0.258633	3.19576e-07	5.15033e-05
cg08816098	0.246568	3.19576e-07	5.15033e-05
cg08995327	0.236242	3.19576e-07	5.15033e-05
cg12401640	0.296516	3.19576e-07	5.15033e-05
cg13685155	0.256776	3.19576e-07	5.15033e-05
cg13780718	0.222988	3.19576e-07	5.15033e-05
cg14747550	0.201439	3.19576e-07	5.15033e-05
cg19574327	0.268415	3.19576e-07	5.15033e-05
cg20312131	0.277738	3.19576e-07	5.15033e-05
cg24504954	-0.284328	3.19576e-07	5.15033e-05
cg25916135	0.254841	3.19576e-07	5.15033e-05
cg27230067	0.265681	3.19576e-07	5.15033e-05
cg00177142	0.236191	3.65897e-07	5.65235e-05
cg02527056	0.218056	3.65897e-07	5.65235e-05
cg03164243	0.239325	3.65897e-07	5.65235e-05
cg04414975	0.260155	3.65897e-07	5.65235e-05
cg04801430	0.245629	3.65897e-07	5.65235e-05
cg05043910	0.226276	3.65897e-07	5.65235e-05
cg06223120	-0.281365	3.65897e-07	5.65235e-05
cg06740227	0.28663	3.65897e-07	5.65235e-05
cg08084415	-0.228177	3.65897e-07	5.65235e-05
cg10636403	-0.286052	3.65897e-07	5.65235e-05
cg12568520	0.247496	3.65897e-07	5.65235e-05
cg16485797	0.212298	3.65897e-07	5.65235e-05
cg18980148	0.205344	3.65897e-07	5.65235e-05
cg19837815	0.287115	3.65897e-07	5.65235e-05
cg20480723	0.405263	3.65897e-07	5.65235e-05
cg26178163	0.255091	3.65897e-07	5.65235e-05
cg01046511	0.245904	4.18421e-07	6.18329e-05
cg03248292	-0.383633	4.18421e-07	6.18329e-05
cg03864479	0.320931	4.18421e-07	6.18329e-05
cg06515562	0.209274	4.18421e-07	6.18329e-05
cg06968859	0.362294	4.18421e-07	6.18329e-05
cg07391498	0.200107	4.18421e-07	6.18329e-05
cg10172682	0.219173	4.18421e-07	6.18329e-05
cg11143485	0.280591	4.18421e-07	6.18329e-05
cg13018639	0.234982	4.18421e-07	6.18329e-05
cg13554242	0.293122	4.18421e-07	6.18329e-05
cg13594174	0.249922	4.18421e-07	6.18329e-05
cg16110788	0.24837	4.18421e-07	6.18329e-05
cg17353900	0.276843	4.18421e-07	6.18329e-05
cg17560832	0.220229	4.18421e-07	6.18329e-05
cg22394948	0.278716	4.18421e-07	6.18329e-05
cg23414330	0.201306	4.18421e-07	6.18329e-05
cg23518037	0.32287	4.18421e-07	6.18329e-05
cg24469729	0.285136	4.18421e-07	6.18329e-05
cg26895622	-0.366677	4.18421e-07	6.18329e-05
cg00082912	0.202631	4.77919e-07	6.76223e-05
cg00302083	0.239081	4.77919e-07	6.76223e-05
cg01586609	0.239072	4.77919e-07	6.76223e-05
cg02100381	0.289724	4.77919e-07	6.76223e-05
cg02160627	0.214624	4.77919e-07	6.76223e-05
cg02318282	0.206393	4.77919e-07	6.76223e-05
cg02873384	0.286698	4.77919e-07	6.76223e-05
cg06055551	-0.266755	4.77919e-07	6.76223e-05
cg06216428	0.222573	4.77919e-07	6.76223e-05
cg06339924	0.332461	4.77919e-07	6.76223e-05
cg06345027	0.280748	4.77919e-07	6.76223e-05
cg08320674	0.238017	4.77919e-07	6.76223e-05
cg10564112	0.235353	4.77919e-07	6.76223e-05
cg11014380	0.226234	4.77919e-07	6.76223e-05
cg11366363	0.340933	4.77919e-07	6.76223e-05
cg12152193	0.238421	4.77919e-07	6.76223e-05
cg13700250	0.249842	4.77919e-07	6.76223e-05
cg15332132	0.216686	4.77919e-07	6.76223e-05
cg16696536	-0.221161	4.77919e-07	6.76223e-05
cg19664185	0.303996	4.77919e-07	6.76223e-05
cg21088259	0.291175	4.77919e-07	6.76223e-05
cg21186449	-0.264736	4.77919e-07	6.76223e-05
cg21629640	0.201519	4.77919e-07	6.76223e-05
cg23143090	0.202098	4.77919e-07	6.76223e-05
cg24875593	0.250849	4.77919e-07	6.76223e-05
cg25342409	0.228408	4.77919e-07	6.76223e-05
cg26027052	0.27237	4.77919e-07	6.76223e-05
cg27339290	-0.35825	4.77919e-07	6.76223e-05
cg01262413	0.244273	5.45235e-07	7.43247e-05
cg01702210	0.260488	5.45235e-07	7.43247e-05
cg03055440	0.299242	5.45235e-07	7.43247e-05
cg06790305	0.239263	5.45235e-07	7.43247e-05
cg07473138	0.280514	5.45235e-07	7.43247e-05
cg07563033	0.224498	5.45235e-07	7.43247e-05
cg09420439	-0.324277	5.45235e-07	7.43247e-05
cg09579704	0.21606	5.45235e-07	7.43247e-05
cg10936999	0.317474	5.45235e-07	7.43247e-05
cg10996816	0.200945	5.45235e-07	7.43247e-05
cg15648896	0.227457	5.45235e-07	7.43247e-05
cg16197188	0.236199	5.45235e-07	7.43247e-05
cg16823023	0.226732	5.45235e-07	7.43247e-05
cg19049316	-0.234128	5.45235e-07	7.43247e-05
cg19092045	0.214095	5.45235e-07	7.43247e-05
cg19111287	0.437362	5.45235e-07	7.43247e-05
cg21351852	0.223914	5.45235e-07	7.43247e-05
cg22117819	0.218197	5.45235e-07	7.43247e-05
cg23345340	0.237901	5.45235e-07	7.43247e-05
cg24311236	0.290978	5.45235e-07	7.43247e-05
cg24753988	0.232768	5.45235e-07	7.43247e-05
cg25345520	0.277801	5.45235e-07	7.43247e-05
cg25716102	0.225812	5.45235e-07	7.43247e-05
cg26191447	0.251181	5.45235e-07	7.43247e-05
cg27028281	0.234933	5.45235e-07	7.43247e-05
cg00325381	0.289707	6.21319e-07	8.17563e-05
cg02245918	0.214626	6.21319e-07	8.17563e-05
cg03038418	0.256731	6.21319e-07	8.17563e-05
cg03324821	-0.229489	6.21319e-07	8.17563e-05
cg04663487	0.201512	6.21319e-07	8.17563e-05
cg04709736	0.224046	6.21319e-07	8.17563e-05
cg05233155	0.331725	6.21319e-07	8.17563e-05
cg08754088	0.364688	6.21319e-07	8.17563e-05
cg10131312	-0.258467	6.21319e-07	8.17563e-05
cg12020230	0.251874	6.21319e-07	8.17563e-05
cg14583124	0.22992	6.21319e-07	8.17563e-05
cg14878320	-0.307632	6.21319e-07	8.17563e-05
cg17484331	0.206758	6.21319e-07	8.17563e-05
cg18265249	0.3382	6.21319e-07	8.17563e-05
cg20931972	0.202628	6.21319e-07	8.17563e-05
cg23090936	0.217669	6.21319e-07	8.17563e-05
cg24909660	0.258777	6.21319e-07	8.17563e-05
cg25736251	-0.252813	6.21319e-07	8.17563e-05
cg27627246	0.203094	6.21319e-07	8.17563e-05
cg00264419	0.240842	7.07216e-07	8.92601e-05
cg00820637	0.263454	7.07216e-07	8.92601e-05
cg01881054	0.206264	7.07216e-07	8.92601e-05
cg02134839	0.202291	7.07216e-07	8.92601e-05
cg04038879	-0.221618	7.07216e-07	8.92601e-05
cg05309094	-0.227679	7.07216e-07	8.92601e-05
cg05699304	0.22927	7.07216e-07	8.92601e-05
cg07532576	0.382432	7.07216e-07	8.92601e-05
cg09783457	0.235907	7.07216e-07	8.92601e-05
cg10332816	0.229045	7.07216e-07	8.92601e-05
cg10894063	0.218914	7.07216e-07	8.92601e-05
cg13366849	0.376181	7.07216e-07	8.92601e-05
cg14045072	0.202495	7.07216e-07	8.92601e-05
cg14124646	0.324668	7.07216e-07	8.92601e-05
cg15086439	0.366725	7.07216e-07	8.92601e-05
cg22129183	0.305264	7.07216e-07	8.92601e-05
cg22291974	0.210571	7.07216e-07	8.92601e-05
cg22794244	0.207273	7.07216e-07	8.92601e-05
cg23361265	0.223604	7.07216e-07	8.92601e-05
cg23410129	0.272623	7.07216e-07	8.92601e-05
cg23738708	0.279623	7.07216e-07	8.92601e-05
cg26263675	0.207559	7.07216e-07	8.92601e-05
cg00238353	0.280671	8.04092e-07	9.75067e-05
cg02493211	0.254538	8.04092e-07	9.75067e-05
cg03447013	0.226451	8.04092e-07	9.75067e-05
cg03762823	0.240778	8.04092e-07	9.75067e-05
cg04813876	0.201491	8.04092e-07	9.75067e-05
cg04890576	0.234492	8.04092e-07	9.75067e-05
cg05044185	-0.292211	8.04092e-07	9.75067e-05
cg06213327	-0.218909	8.04092e-07	9.75067e-05
cg09241455	0.224598	8.04092e-07	9.75067e-05
cg09907439	0.28558	8.04092e-07	9.75067e-05
cg12259792	0.252303	8.04092e-07	9.75067e-05
cg13100449	0.385244	8.04092e-07	9.75067e-05
cg13518529	0.200293	8.04092e-07	9.75067e-05
cg14192935	0.279169	8.04092e-07	9.75067e-05
cg15388598	-0.208396	8.04092e-07	9.75067e-05
cg20154143	-0.21804	8.04092e-07	9.75067e-05
cg20388967	0.263278	8.04092e-07	9.75067e-05
cg20802826	0.269976	8.04092e-07	9.75067e-05
cg21497164	0.274998	8.04092e-07	9.75067e-05
cg23192683	0.284644	8.04092e-07	9.75067e-05
cg23779993	0.271057	8.04092e-07	9.75067e-05
cg24322628	0.206006	8.04092e-07	9.75067e-05
cg24740320	0.217508	8.04092e-07	9.75067e-05
cg27404351	0.203941	8.04092e-07	9.75067e-05
cg00736984	0.26594	9.13232e-07	0.000106877
cg01153385	0.277576	9.13232e-07	0.000106877
cg01242698	-0.235063	9.13232e-07	0.000106877
cg03655330	0.26123	9.13232e-07	0.000106877
cg04938830	0.200146	9.13232e-07	0.000106877
cg06463313	0.202486	9.13232e-07	0.000106877
cg07938480	0.362431	9.13232e-07	0.000106877
cg08169020	-0.379436	9.13232e-07	0.000106877
cg08623843	0.251369	9.13232e-07	0.000106877
cg09274091	0.322998	9.13232e-07	0.000106877
cg09301559	0.238786	9.13232e-07	0.000106877
cg10811880	0.207742	9.13232e-07	0.000106877
cg11118440	0.342408	9.13232e-07	0.000106877
cg12249537	0.217317	9.13232e-07	0.000106877
cg12412030	0.202821	9.13232e-07	0.000106877
cg13494087	0.2874	9.13232e-07	0.000106877
cg14012310	0.212336	9.13232e-07	0.000106877
cg15438548	0.200722	9.13232e-07	0.000106877
cg17210837	-0.244049	9.13232e-07	0.000106877
cg17211761	0.224248	9.13232e-07	0.000106877
cg17462107	0.320326	9.13232e-07	0.000106877
cg21808448	0.290794	9.13232e-07	0.000106877
cg27104695	0.256642	9.13232e-07	0.000106877
cg00853687	-0.305107	1.03607e-06	0.000117042
cg01045611	-0.262311	1.03607e-06	0.000117042
cg02160083	0.301183	1.03607e-06	0.000117042
cg03190702	0.217812	1.03607e-06	0.000117042
cg03861217	0.276425	1.03607e-06	0.000117042
cg04043538	0.256197	1.03607e-06	0.000117042
cg04167903	-0.316835	1.03607e-06	0.000117042
cg04226903	0.244007	1.03607e-06	0.000117042
cg06118245	0.298978	1.03607e-06	0.000117042
cg09845489	-0.311092	1.03607e-06	0.000117042
cg10850791	-0.212783	1.03607e-06	0.000117042
cg10950251	0.265912	1.03607e-06	0.000117042
cg11379605	0.245843	1.03607e-06	0.000117042
cg13999433	0.2775	1.03607e-06	0.000117042
cg14573448	0.256105	1.03607e-06	0.000117042
cg15963095	0.204351	1.03607e-06	0.000117042
cg16006732	-0.210343	1.03607e-06	0.000117042
cg16041090	0.220522	1.03607e-06	0.000117042
cg18795232	0.23711	1.03607e-06	0.000117042
cg20948923	0.21233	1.03607e-06	0.000117042
cg22199118	0.204456	1.03607e-06	0.000117042
cg23100133	0.249115	1.03607e-06	0.000117042
cg23918507	-0.22205	1.03607e-06	0.000117042
cg26988138	0.379761	1.03607e-06	0.000117042
cg00265277	-0.224848	1.17417e-06	0.000127553
cg00362381	-0.350003	1.17417e-06	0.000127553
cg00778190	0.284398	1.17417e-06	0.000127553
cg02060902	-0.2579	1.17417e-06	0.000127553
cg02463844	0.211584	1.17417e-06	0.000127553
cg03513964	0.258183	1.17417e-06	0.000127553
cg04947907	0.471073	1.17417e-06	0.000127553
cg05554494	0.282838	1.17417e-06	0.000127553
cg07188863	0.284324	1.17417e-06	0.000127553
cg07708487	0.284446	1.17417e-06	0.000127553
cg09293816	0.204446	1.17417e-06	0.000127553
cg09660810	0.25433	1.17417e-06	0.000127553
cg09706245	0.203708	1.17417e-06	0.000127553
cg11135381	0.20479	1.17417e-06	0.000127553
cg11486285	0.270722	1.17417e-06	0.000127553
cg11645724	0.239786	1.17417e-06	0.000127553
cg11935021	-0.242655	1.17417e-06	0.000127553
cg12441694	0.244926	1.17417e-06	0.000127553
cg12691004	0.310362	1.17417e-06	0.000127553
cg12940822	-0.363975	1.17417e-06	0.000127553
cg13300630	0.263092	1.17417e-06	0.000127553
cg14154547	0.215913	1.17417e-06	0.000127553
cg14640466	0.414114	1.17417e-06	0.000127553
cg15431659	0.249089	1.17417e-06	0.000127553
cg15638239	0.231217	1.17417e-06	0.000127553
cg17294620	0.26746	1.17417e-06	0.000127553
cg17431952	0.222478	1.17417e-06	0.000127553
cg18735146	0.27926	1.17417e-06	0.000127553
cg22363400	0.236581	1.17417e-06	0.000127553
cg22635088	0.230121	1.17417e-06	0.000127553
cg26765295	0.226031	1.17417e-06	0.000127553
cg27183791	0.321918	1.17417e-06	0.000127553
cg27443224	0.254338	1.17417e-06	0.000127553
cg00376129	-0.308951	1.32929e-06	0.000138667
cg00934037	0.271969	1.32929e-06	0.000138667
cg01662455	0.284972	1.32929e-06	0.000138667
cg02585622	0.256569	1.32929e-06	0.000138667
cg03514239	0.284058	1.32929e-06	0.000138667
cg05211868	0.318855	1.32929e-06	0.000138667
cg05476182	0.280707	1.32929e-06	0.000138667
cg06048193	0.345007	1.32929e-06	0.000138667
cg06715976	-0.344814	1.32929e-06	0.000138667
cg07298473	0.219163	1.32929e-06	0.000138667
cg09187413	0.205232	1.32929e-06	0.000138667
cg10063845	0.213018	1.32929e-06	0.000138667
cg11009695	0.200281	1.32929e-06	0.000138667
cg12808194	0.233186	1.32929e-06	0.000138667
cg12870253	0.296299	1.32929e-06	0.000138667
cg12940965	-0.236465	1.32929e-06	0.000138667
cg13394110	0.242636	1.32929e-06	0.000138667
cg14956201	0.308565	1.32929e-06	0.000138667
cg15049101	0.264323	1.32929e-06	0.000138667
cg15876417	0.215075	1.32929e-06	0.000138667
cg16451803	0.269049	1.32929e-06	0.000138667
cg16471830	0.214391	1.32929e-06	0.000138667
cg17791799	0.335723	1.32929e-06	0.000138667
cg18000445	0.232472	1.32929e-06	0.000138667
cg18666379	0.226664	1.32929e-06	0.000138667
cg19684151	0.222413	1.32929e-06	0.000138667
cg20130571	0.345694	1.32929e-06	0.000138667
cg20595457	0.25868	1.32929e-06	0.000138667
cg20981219	0.21101	1.32929e-06	0.000138667
cg21664522	0.339567	1.32929e-06	0.000138667
cg22921888	0.259008	1.32929e-06	0.000138667
cg24211908	0.249627	1.32929e-06	0.000138667
cg25441141	0.271232	1.32929e-06	0.000138667
cg25879062	0.215476	1.32929e-06	0.000138667
cg00951599	0.23769	1.50334e-06	0.00015125
cg02214443	-0.24504	1.50334e-06	0.00015125
cg03818576	0.214925	1.50334e-06	0.00015125
cg04209911	-0.371771	1.50334e-06	0.00015125
cg04858709	0.285499	1.50334e-06	0.00015125
cg05808246	0.301743	1.50334e-06	0.00015125
cg06340382	0.313675	1.50334e-06	0.00015125
cg08428545	-0.344744	1.50334e-06	0.00015125
cg08631502	-0.29949	1.50334e-06	0.00015125
cg09730689	0.297245	1.50334e-06	0.00015125
cg14574728	-0.277067	1.50334e-06	0.00015125
cg15784784	0.220671	1.50334e-06	0.00015125
cg16177445	0.236356	1.50334e-06	0.00015125
cg16576569	0.220721	1.50334e-06	0.00015125
cg16651126	-0.227443	1.50334e-06	0.00015125
cg19015997	0.23066	1.50334e-06	0.00015125
cg19152255	0.30862	1.50334e-06	0.00015125
cg19273074	0.290442	1.50334e-06	0.00015125
cg19736994	0.289835	1.50334e-06	0.00015125
cg23092820	0.201525	1.50334e-06	0.00015125
cg24091438	-0.297012	1.50334e-06	0.00015125
cg25336765	0.333768	1.50334e-06	0.00015125
cg25596287	0.246232	1.50334e-06	0.00015125
cg26350784	0.293499	1.50334e-06	0.00015125
cg26537941	-0.324459	1.50334e-06	0.00015125
cg26899718	0.249383	1.50334e-06	0.00015125
cg01899089	0.20751	1.69845e-06	0.000165458
cg02704217	-0.366524	1.69845e-06	0.000165458
cg03086067	0.38944	1.69845e-06	0.000165458
cg07027457	0.26807	1.69845e-06	0.000165458
cg07038243	0.237057	1.69845e-06	0.000165458
cg08171885	0.200086	1.69845e-06	0.000165458
cg09721144	0.231479	1.69845e-06	0.000165458
cg11590213	0.30347	1.69845e-06	0.000165458
cg11740026	0.200262	1.69845e-06	0.000165458
cg13432928	0.23276	1.69845e-06	0.000165458
cg13608171	0.342909	1.69845e-06	0.000165458
cg13623749	0.335465	1.69845e-06	0.000165458
cg15958035	0.206449	1.69845e-06	0.000165458
cg16388178	0.205804	1.69845e-06	0.000165458
cg16549957	0.200189	1.69845e-06	0.000165458
cg16768937	0.209928	1.69845e-06	0.000165458
cg17001194	0.237657	1.69845e-06	0.000165458
cg19926480	0.231123	1.69845e-06	0.000165458
cg19993589	-0.308182	1.69845e-06	0.000165458
cg21302133	0.24807	1.69845e-06	0.000165458
cg23328194	0.239785	1.69845e-06	0.000165458
cg24724513	-0.223829	1.69845e-06	0.000165458
cg25347941	0.291286	1.69845e-06	0.000165458
cg27635859	0.226509	1.69845e-06	0.000165458
cg00071241	0.248258	1.91695e-06	0.000179909
cg00536792	0.239632	1.91695e-06	0.000179909
cg03242834	0.276538	1.91695e-06	0.000179909
cg06616077	0.23269	1.91695e-06	0.000179909
cg09628488	0.226334	1.91695e-06	0.000179909
cg10178628	0.289588	1.91695e-06	0.000179909
cg10256330	0.292704	1.91695e-06	0.000179909
cg10596768	0.340824	1.91695e-06	0.000179909
cg11229872	0.229525	1.91695e-06	0.000179909
cg12425989	0.22753	1.91695e-06	0.000179909
cg12706425	0.351231	1.91695e-06	0.000179909
cg14263222	0.219874	1.91695e-06	0.000179909
cg17030415	0.291187	1.91695e-06	0.000179909
cg18120825	0.269704	1.91695e-06	0.000179909
cg21213332	0.206099	1.91695e-06	0.000179909
cg22023664	0.205916	1.91695e-06	0.000179909
cg22945666	0.229255	1.91695e-06	0.000179909
cg23347250	-0.376484	1.91695e-06	0.000179909
cg24662231	0.289489	1.91695e-06	0.000179909
cg24754223	0.341258	1.91695e-06	0.000179909
cg25705266	0.210734	1.91695e-06	0.000179909
cg26271970	0.287952	1.91695e-06	0.000179909
cg26654771	0.263878	1.91695e-06	0.000179909
cg01624645	0.350959	2.16142e-06	0.000194801
cg02739437	0.243751	2.16142e-06	0.000194801
cg03620123	0.262459	2.16142e-06	0.000194801
cg04460609	0.284852	2.16142e-06	0.000194801
cg06162030	0.218429	2.16142e-06	0.000194801
cg06424110	0.205529	2.16142e-06	0.000194801
cg06749480	0.245723	2.16142e-06	0.000194801
cg08099115	0.215185	2.16142e-06	0.000194801
cg08759569	-0.209177	2.16142e-06	0.000194801
cg11494437	0.397164	2.16142e-06	0.000194801
cg13581015	0.230816	2.16142e-06	0.000194801
cg13939978	0.201646	2.16142e-06	0.000194801
cg14325025	0.236318	2.16142e-06	0.000194801
cg15729307	0.22993	2.16142e-06	0.000194801
cg16891376	0.218123	2.16142e-06	0.000194801
cg17442852	0.290833	2.16142e-06	0.000194801
cg19418318	0.210182	2.16142e-06	0.000194801
cg21473545	0.317334	2.16142e-06	0.000194801
cg21507807	0.273952	2.16142e-06	0.000194801
cg21929969	0.298645	2.16142e-06	0.000194801
cg22879292	0.227163	2.16142e-06	0.000194801
cg24115019	0.206888	2.16142e-06	0.000194801
cg00845319	0.228105	2.43469e-06	0.000211641
cg01297020	0.249227	2.43469e-06	0.000211641
cg01939274	-0.376017	2.43469e-06	0.000211641
cg02229607	0.206334	2.43469e-06	0.000211641
cg03533109	0.20093	2.43469e-06	0.000211641
cg04918831	-0.355611	2.43469e-06	0.000211641
cg05307803	-0.259094	2.43469e-06	0.000211641
cg05647567	-0.360689	2.43469e-06	0.000211641
cg05877048	0.217884	2.43469e-06	0.000211641
cg06266514	-0.25673	2.43469e-06	0.000211641
cg07803375	0.32415	2.43469e-06	0.000211641
cg08053129	0.265694	2.43469e-06	0.000211641
cg09130674	0.294688	2.43469e-06	0.000211641
cg09300089	0.223918	2.43469e-06	0.000211641
cg12006072	0.209267	2.43469e-06	0.000211641
cg13557752	0.273914	2.43469e-06	0.000211641
cg14182566	-0.225675	2.43469e-06	0.000211641
cg14491707	0.240092	2.43469e-06	0.000211641
cg14509761	-0.341251	2.43469e-06	0.000211641
cg15362894	0.229802	2.43469e-06	0.000211641
cg16455748	0.224535	2.43469e-06	0.000211641
cg18147543	0.224789	2.43469e-06	0.000211641
cg19173666	0.229979	2.43469e-06	0.000211641
cg19577671	0.275942	2.43469e-06	0.000211641
cg21340821	0.314083	2.43469e-06	0.000211641
cg21349914	0.212063	2.43469e-06	0.000211641
cg22228337	0.253955	2.43469e-06	0.000211641
cg22862319	-0.256368	2.43469e-06	0.000211641
cg23393356	0.205372	2.43469e-06	0.000211641
cg24475517	0.212486	2.43469e-06	0.000211641
cg26676090	0.280589	2.43469e-06	0.000211641
cg26744375	-0.274497	2.43469e-06	0.000211641
cg02691360	0.236073	2.73987e-06	0.000230494
cg02873204	0.205658	2.73987e-06	0.000230494
cg02963550	0.234683	2.73987e-06	0.000230494
cg03561071	0.212153	2.73987e-06	0.000230494
cg06126721	0.31883	2.73987e-06	0.000230494
cg06317209	0.298451	2.73987e-06	0.000230494
cg08084339	0.245305	2.73987e-06	0.000230494
cg08170427	0.239614	2.73987e-06	0.000230494
cg08299783	0.207327	2.73987e-06	0.000230494
cg09044868	0.215416	2.73987e-06	0.000230494
cg09644974	-0.347537	2.73987e-06	0.000230494
cg10320783	0.281842	2.73987e-06	0.000230494
cg11195363	0.301731	2.73987e-06	0.000230494
cg13941801	0.210755	2.73987e-06	0.000230494
cg14135809	0.2316	2.73987e-06	0.000230494
cg16857113	0.329782	2.73987e-06	0.000230494
cg17967260	0.212107	2.73987e-06	0.000230494
cg18224445	0.264911	2.73987e-06	0.000230494
cg18291331	0.233137	2.73987e-06	0.000230494
cg19119032	-0.222386	2.73987e-06	0.000230494
cg19254152	0.30303	2.73987e-06	0.000230494
cg19775718	0.279324	2.73987e-06	0.000230494
cg22133973	0.242485	2.73987e-06	0.000230494
cg22920792	-0.234944	2.73987e-06	0.000230494
cg23045972	0.216296	2.73987e-06	0.000230494
cg24154839	-0.202275	2.73987e-06	0.000230494
cg27631199	0.208788	2.73987e-06	0.000230494
cg01815076	-0.224211	3.08036e-06	0.00025086
cg03225882	0.311481	3.08036e-06	0.00025086
cg03326188	0.241094	3.08036e-06	0.00025086
cg05707788	0.200794	3.08036e-06	0.00025086
cg08529744	0.274409	3.08036e-06	0.00025086
cg08999812	0.244273	3.08036e-06	0.00025086
cg09404376	0.265318	3.08036e-06	0.00025086
cg09853839	0.241622	3.08036e-06	0.00025086
cg10009827	0.233476	3.08036e-06	0.00025086
cg10099732	-0.357799	3.08036e-06	0.00025086
cg12566890	0.256513	3.08036e-06	0.00025086
cg14520832	0.209461	3.08036e-06	0.00025086
cg16671674	0.218058	3.08036e-06	0.00025086
cg16891431	0.239044	3.08036e-06	0.00025086
cg18338984	0.245915	3.08036e-06	0.00025086
cg19107655	-0.30101	3.08036e-06	0.00025086
cg25708455	-0.204075	3.08036e-06	0.00025086
cg26538140	0.216236	3.08036e-06	0.00025086
cg27348779	0.201334	3.08036e-06	0.00025086
cg01200264	0.200045	3.45992e-06	0.000272654
cg02955020	0.31795	3.45992e-06	0.000272654
cg03252605	0.216533	3.45992e-06	0.000272654
cg03296565	0.230582	3.45992e-06	0.000272654
cg07321032	0.200043	3.45992e-06	0.000272654
cg08832018	0.221989	3.45992e-06	0.000272654
cg08931861	-0.255575	3.45992e-06	0.000272654
cg09417547	0.218033	3.45992e-06	0.000272654
cg11574620	0.211109	3.45992e-06	0.000272654
cg11975980	0.200786	3.45992e-06	0.000272654
cg12346967	0.202194	3.45992e-06	0.000272654
cg13547237	-0.21194	3.45992e-06	0.000272654
cg15259904	0.288403	3.45992e-06	0.000272654
cg15381769	-0.214059	3.45992e-06	0.000272654
cg16110645	0.21177	3.45992e-06	0.000272654
cg16158296	0.221538	3.45992e-06	0.000272654
cg19173375	0.237825	3.45992e-06	0.000272654
cg22513328	0.204775	3.45992e-06	0.000272654
cg23041447	0.239281	3.45992e-06	0.000272654
cg24525988	0.201288	3.45992e-06	0.000272654
cg25570864	-0.317566	3.45992e-06	0.000272654
cg26110900	0.224911	3.45992e-06	0.000272654
cg00933210	0.208343	3.88265e-06	0.000296221
cg03479209	0.215305	3.88265e-06	0.000296221
cg05196366	0.207547	3.88265e-06	0.000296221
cg07054804	0.240866	3.88265e-06	0.000296221
cg07617283	0.367373	3.88265e-06	0.000296221
cg07927488	-0.203656	3.88265e-06	0.000296221
cg09241368	0.203851	3.88265e-06	0.000296221
cg10283844	0.24233	3.88265e-06	0.000296221
cg10716112	-0.225611	3.88265e-06	0.000296221
cg10959950	0.226375	3.88265e-06	0.000296221
cg11130955	0.230777	3.88265e-06	0.000296221
cg11838898	-0.259967	3.88265e-06	0.000296221
cg12394300	-0.371447	3.88265e-06	0.000296221
cg12435792	-0.20132	3.88265e-06	0.000296221
cg13223043	0.267702	3.88265e-06	0.000296221
cg13599613	0.322724	3.88265e-06	0.000296221
cg14527875	0.263961	3.88265e-06	0.000296221
cg17030981	0.212522	3.88265e-06	0.000296221
cg17870945	0.282662	3.88265e-06	0.000296221
cg19310515	0.207401	3.88265e-06	0.000296221
cg21542842	0.239813	3.88265e-06	0.000296221
cg24092773	0.223104	3.88265e-06	0.000296221
cg24704287	0.201954	3.88265e-06	0.000296221
cg25650956	0.201777	3.88265e-06	0.000296221
cg00229868	0.307041	4.35306e-06	0.000321368
cg00235484	0.307676	4.35306e-06	0.000321368
cg00251358	0.315204	4.35306e-06	0.000321368
cg00815091	0.29972	4.35306e-06	0.000321368
cg01207650	-0.360008	4.35306e-06	0.000321368
cg01885692	0.200584	4.35306e-06	0.000321368
cg02597493	0.200753	4.35306e-06	0.000321368
cg02765535	0.231267	4.35306e-06	0.000321368
cg03655692	0.225219	4.35306e-06	0.000321368
cg03858448	-0.333144	4.35306e-06	0.000321368
cg04859918	0.296115	4.35306e-06	0.000321368
cg05945266	0.255697	4.35306e-06	0.000321368
cg06445533	0.201497	4.35306e-06	0.000321368
cg06678468	0.213701	4.35306e-06	0.000321368
cg07436074	0.210557	4.35306e-06	0.000321368
cg08215255	0.201894	4.35306e-06	0.000321368
cg10227863	0.2036	4.35306e-06	0.000321368
cg10469791	0.221089	4.35306e-06	0.000321368
cg10683775	0.21907	4.35306e-06	0.000321368
cg11878365	-0.3209	4.35306e-06	0.000321368
cg13087761	0.293378	4.35306e-06	0.000321368
cg13312337	0.264484	4.35306e-06	0.000321368
cg14042851	0.212154	4.35306e-06	0.000321368
cg14146100	-0.307984	4.35306e-06	0.000321368
cg14392677	0.220589	4.35306e-06	0.000321368
cg14612303	0.225641	4.35306e-06	0.000321368
cg16013670	-0.209378	4.35306e-06	0.000321368
cg17220055	0.324641	4.35306e-06	0.000321368
cg17661686	0.232577	4.35306e-06	0.000321368
cg18918538	0.200111	4.35306e-06	0.000321368
cg20197622	0.26937	4.35306e-06	0.000321368
cg22825220	0.244579	4.35306e-06	0.000321368
cg23350274	0.25326	4.35306e-06	0.000321368
cg23673974	0.274458	4.35306e-06	0.000321368
cg25429446	0.21465	4.35306e-06	0.000321368
cg25951981	-0.227837	4.35306e-06	0.000321368
cg00390511	0.23954	4.87605e-06	0.000346482
cg00495443	0.268742	4.87605e-06	0.000346482
cg00549798	-0.277402	4.87605e-06	0.000346482
cg00572387	0.315358	4.87605e-06	0.000346482
cg04051335	0.260043	4.87605e-06	0.000346482
cg05348770	-0.312639	4.87605e-06	0.000346482
cg05765796	-0.279436	4.87605e-06	0.000346482
cg06013395	0.266314	4.87605e-06	0.000346482
cg08462030	0.211178	4.87605e-06	0.000346482
cg08739648	0.232548	4.87605e-06	0.000346482
cg09679746	0.227564	4.87605e-06	0.000346482
cg09940355	0.371287	4.87605e-06	0.000346482
cg10460657	0.203714	4.87605e-06	0.000346482
cg10475153	0.228867	4.87605e-06	0.000346482
cg10946510	0.208382	4.87605e-06	0.000346482
cg15507486	0.266723	4.87605e-06	0.000346482
cg19030737	-0.218272	4.87605e-06	0.000346482
cg19241619	0.219026	4.87605e-06	0.000346482
cg20171297	0.204298	4.87605e-06	0.000346482
cg21013206	0.228504	4.87605e-06	0.000346482
cg22337438	0.316406	4.87605e-06	0.000346482
cg23411013	0.23665	4.87605e-06	0.000346482
cg23460369	0.30228	4.87605e-06	0.000346482
cg23549472	0.348265	4.87605e-06	0.000346482
cg26360930	0.239674	4.87605e-06	0.000346482
cg26720682	0.232109	4.87605e-06	0.000346482
cg00586420	0.201844	5.45701e-06	0.000374164
cg01087254	0.272493	5.45701e-06	0.000374164
cg01455456	0.216464	5.45701e-06	0.000374164
cg02094500	0.257013	5.45701e-06	0.000374164
cg02875015	0.2262	5.45701e-06	0.000374164
cg04837494	0.252945	5.45701e-06	0.000374164
cg04852685	0.32941	5.45701e-06	0.000374164
cg06100684	0.286417	5.45701e-06	0.000374164
cg07024439	0.239489	5.45701e-06	0.000374164
cg07327435	0.247513	5.45701e-06	0.000374164
cg09580922	0.264189	5.45701e-06	0.000374164
cg10152097	0.206111	5.45701e-06	0.000374164
cg11148581	-0.316233	5.45701e-06	0.000374164
cg11977605	-0.248619	5.45701e-06	0.000374164
cg12835118	0.212932	5.45701e-06	0.000374164
cg13044475	0.2898	5.45701e-06	0.000374164
cg14451791	0.242975	5.45701e-06	0.000374164
cg14905466	0.2247	5.45701e-06	0.000374164
cg15298173	0.209919	5.45701e-06	0.000374164
cg15700661	0.236882	5.45701e-06	0.000374164
cg17128024	-0.268903	5.45701e-06	0.000374164
cg18149307	0.201113	5.45701e-06	0.000374164
cg18814808	0.208425	5.45701e-06	0.000374164
cg21185662	0.209749	5.45701e-06	0.000374164
cg21625737	-0.221206	5.45701e-06	0.000374164
cg21834463	0.255653	5.45701e-06	0.000374164
cg23222278	0.236055	5.45701e-06	0.000374164
cg23246828	0.254831	5.45701e-06	0.000374164
cg24253367	0.215719	5.45701e-06	0.000374164
cg24490542	-0.350399	5.45701e-06	0.000374164
cg25467746	0.235437	5.45701e-06	0.000374164
cg25903261	0.220333	5.45701e-06	0.000374164
cg26461477	0.219021	5.45701e-06	0.000374164
cg26513304	0.202026	5.45701e-06	0.000374164
cg01417714	0.226101	6.10181e-06	0.000406421
cg01458054	0.276194	6.10181e-06	0.000406421
cg01579600	0.223116	6.10181e-06	0.000406421
cg02258846	0.227027	6.10181e-06	0.000406421
cg02285725	0.223333	6.10181e-06	0.000406421
cg06807926	0.23278	6.10181e-06	0.000406421
cg06876040	0.28674	6.10181e-06	0.000406421
cg07236840	-0.229772	6.10181e-06	0.000406421
cg07922513	0.24187	6.10181e-06	0.000406421
cg08229688	0.216388	6.10181e-06	0.000406421
cg08946157	0.290363	6.10181e-06	0.000406421
cg09862420	0.250208	6.10181e-06	0.000406421
cg10977280	0.245871	6.10181e-06	0.000406421
cg11685391	0.20285	6.10181e-06	0.000406421
cg12535090	0.211938	6.10181e-06	0.000406421
cg16000683	0.216547	6.10181e-06	0.000406421
cg16402875	0.224433	6.10181e-06	0.000406421
cg17486234	0.225592	6.10181e-06	0.000406421
cg17863076	0.301185	6.10181e-06	0.000406421
cg19825483	0.25527	6.10181e-06	0.000406421
cg21341487	0.266151	6.10181e-06	0.000406421
cg22381154	-0.350313	6.10181e-06	0.000406421
cg23059304	0.203117	6.10181e-06	0.000406421
cg23875319	0.241733	6.10181e-06	0.000406421
cg24536827	0.220599	6.10181e-06	0.000406421
cg01664929	0.223469	6.81688e-06	0.000439154
cg01854676	0.21708	6.81688e-06	0.000439154
cg01952989	0.20225	6.81688e-06	0.000439154
cg02524754	0.263687	6.81688e-06	0.000439154
cg03814957	0.264814	6.81688e-06	0.000439154
cg04077047	0.24392	6.81688e-06	0.000439154
cg04964471	0.217355	6.81688e-06	0.000439154
cg05130830	0.232278	6.81688e-06	0.000439154
cg06044004	0.218169	6.81688e-06	0.000439154
cg08133062	0.238172	6.81688e-06	0.000439154
cg09935989	-0.236336	6.81688e-06	0.000439154
cg10537176	0.241724	6.81688e-06	0.000439154
cg11121969	0.211343	6.81688e-06	0.000439154
cg11423096	0.363249	6.81688e-06	0.000439154
cg12133423	0.222902	6.81688e-06	0.000439154
cg13112524	0.203187	6.81688e-06	0.000439154
cg13451637	0.207849	6.81688e-06	0.000439154
cg14184277	-0.237383	6.81688e-06	0.000439154
cg16237204	0.219481	6.81688e-06	0.000439154
cg16648841	0.244841	6.81688e-06	0.000439154
cg18105361	0.262072	6.81688e-06	0.000439154
cg18299068	-0.270103	6.81688e-06	0.000439154
cg18419175	0.263001	6.81688e-06	0.000439154
cg18815589	0.20968	6.81688e-06	0.000439154
cg19292760	0.208306	6.81688e-06	0.000439154
cg20211629	0.209465	6.81688e-06	0.000439154
cg23264914	0.220678	6.81688e-06	0.000439154
cg23378722	-0.245636	6.81688e-06	0.000439154
cg24739407	0.251283	6.81688e-06	0.000439154
cg01147352	-0.287579	7.60919e-06	0.00047517
cg02033669	0.214138	7.60919e-06	0.00047517
cg02129814	0.244878	7.60919e-06	0.00047517
cg03709663	0.213056	7.60919e-06	0.00047517
cg04323925	-0.25262	7.60919e-06	0.00047517
cg06082318	0.230675	7.60919e-06	0.00047517
cg06499778	0.241693	7.60919e-06	0.00047517
cg09244872	0.267734	7.60919e-06	0.00047517
cg10094691	0.207557	7.60919e-06	0.00047517
cg10816760	0.220395	7.60919e-06	0.00047517
cg11015251	-0.225224	7.60919e-06	0.00047517
cg11095839	0.200985	7.60919e-06	0.00047517
cg11169102	0.260703	7.60919e-06	0.00047517
cg13258700	-0.254655	7.60919e-06	0.00047517
cg13518968	0.237563	7.60919e-06	0.00047517
cg14539856	0.221422	7.60919e-06	0.00047517
cg15125868	0.222541	7.60919e-06	0.00047517
cg18427091	0.270761	7.60919e-06	0.00047517
cg19704288	-0.302123	7.60919e-06	0.00047517
cg24033957	0.238365	7.60919e-06	0.00047517
cg24166018	0.222332	7.60919e-06	0.00047517
cg25103772	0.205538	7.60919e-06	0.00047517
cg00437258	0.218956	8.48641e-06	0.000513758
cg00790071	0.326782	8.48641e-06	0.000513758
cg01227558	0.251514	8.48641e-06	0.000513758
cg03132824	0.404424	8.48641e-06	0.000513758
cg03143046	0.301082	8.48641e-06	0.000513758
cg03324654	0.221851	8.48641e-06	0.000513758
cg03489712	0.242845	8.48641e-06	0.000513758
cg03758697	0.201025	8.48641e-06	0.000513758
cg05244778	-0.343937	8.48641e-06	0.000513758
cg05527044	-0.207353	8.48641e-06	0.000513758
cg06702600	0.207917	8.48641e-06	0.000513758
cg07851290	0.224931	8.48641e-06	0.000513758
cg07871532	0.226413	8.48641e-06	0.000513758
cg08001668	0.293667	8.48641e-06	0.000513758
cg08629379	0.213372	8.48641e-06	0.000513758
cg09420319	0.24645	8.48641e-06	0.000513758
cg10720654	0.238673	8.48641e-06	0.000513758
cg11680590	0.20393	8.48641e-06	0.000513758
cg11740138	0.223464	8.48641e-06	0.000513758
cg17135722	0.211623	8.48641e-06	0.000513758
cg17987982	-0.249497	8.48641e-06	0.000513758
cg18640514	0.224278	8.48641e-06	0.000513758
cg19016967	-0.21472	8.48641e-06	0.000513758
cg20246273	0.206934	8.48641e-06	0.000513758
cg20740711	0.223444	8.48641e-06	0.000513758
cg21320573	0.26639	8.48641e-06	0.000513758
cg22050950	0.258986	8.48641e-06	0.000513758
cg22686854	-0.318721	8.48641e-06	0.000513758
cg24586039	0.290332	8.48641e-06	0.000513758
cg25724842	0.208618	8.48641e-06	0.000513758
cg26054548	0.229312	8.48641e-06	0.000513758
cg26487582	0.222195	8.48641e-06	0.000513758
cg01413546	-0.346509	9.4568e-06	0.00055404
cg01851230	-0.217573	9.4568e-06	0.00055404
cg04839683	0.290116	9.4568e-06	0.00055404
cg05627522	0.209759	9.4568e-06	0.00055404
cg07823562	0.212636	9.4568e-06	0.00055404
cg08839770	-0.312068	9.4568e-06	0.00055404
cg08977816	0.211744	9.4568e-06	0.00055404
cg09675299	0.307411	9.4568e-06	0.00055404
cg10054857	0.232582	9.4568e-06	0.00055404
cg12555816	0.213365	9.4568e-06	0.00055404
cg13209907	0.206598	9.4568e-06	0.00055404
cg13742513	0.222362	9.4568e-06	0.00055404
cg13852784	0.303934	9.4568e-06	0.00055404
cg14182890	0.217136	9.4568e-06	0.00055404
cg14393693	0.296788	9.4568e-06	0.00055404
cg14916668	0.286603	9.4568e-06	0.00055404
cg16151924	0.206562	9.4568e-06	0.00055404
cg18207201	0.224421	9.4568e-06	0.00055404
cg18505670	-0.246873	9.4568e-06	0.00055404
cg19497640	0.26193	9.4568e-06	0.00055404
cg20689476	0.221479	9.4568e-06	0.00055404
cg20742385	0.213833	9.4568e-06	0.00055404
cg21243459	-0.294406	9.4568e-06	0.00055404
cg21764029	0.336262	9.4568e-06	0.00055404
cg22313519	0.238688	9.4568e-06	0.00055404
cg22828602	0.200685	9.4568e-06	0.00055404
cg23257697	0.202677	9.4568e-06	0.00055404
cg24094538	0.211093	9.4568e-06	0.00055404
cg25130728	0.211158	9.4568e-06	0.00055404
cg26135172	0.321538	9.4568e-06	0.00055404
cg26831409	0.223256	9.4568e-06	0.00055404
cg27622325	0.244993	9.4568e-06	0.00055404
cg00906908	0.210536	1.05294e-05	0.000596442
cg00932104	0.229186	1.05294e-05	0.000596442
cg01290856	-0.25327	1.05294e-05	0.000596442
cg02058628	0.202981	1.05294e-05	0.000596442
cg03530393	0.220194	1.05294e-05	0.000596442
cg03856044	0.213396	1.05294e-05	0.000596442
cg03919650	0.263634	1.05294e-05	0.000596442
cg03993154	-0.225328	1.05294e-05	0.000596442
cg05292082	0.248967	1.05294e-05	0.000596442
cg05577810	-0.291745	1.05294e-05	0.000596442
cg06481517	0.269169	1.05294e-05	0.000596442
cg06758539	0.329825	1.05294e-05	0.000596442
cg07042144	0.303446	1.05294e-05	0.000596442
cg07185587	0.319576	1.05294e-05	0.000596442
cg07191791	0.264528	1.05294e-05	0.000596442
cg07329251	0.262307	1.05294e-05	0.000596442
cg07546508	0.2241	1.05294e-05	0.000596442
cg07696099	0.279961	1.05294e-05	0.000596442
cg08032525	0.224262	1.05294e-05	0.000596442
cg08478039	-0.320642	1.05294e-05	0.000596442
cg08526637	-0.217256	1.05294e-05	0.000596442
cg09407319	0.220053	1.05294e-05	0.000596442
cg10538146	-0.243984	1.05294e-05	0.000596442
cg11474135	0.280732	1.05294e-05	0.000596442
cg12350196	0.208482	1.05294e-05	0.000596442
cg12376422	-0.200683	1.05294e-05	0.000596442
cg13804467	0.305378	1.05294e-05	0.000596442
cg13850871	0.203913	1.05294e-05	0.000596442
cg15771416	0.231339	1.05294e-05	0.000596442
cg15961901	0.221703	1.05294e-05	0.000596442
cg15963499	0.228478	1.05294e-05	0.000596442
cg16534867	0.284132	1.05294e-05	0.000596442
cg18084554	0.223501	1.05294e-05	0.000596442
cg18788725	0.254997	1.05294e-05	0.000596442
cg18817318	0.241692	1.05294e-05	0.000596442
cg19136371	-0.256772	1.05294e-05	0.000596442
cg19847244	0.200442	1.05294e-05	0.000596442
cg20109001	0.210224	1.05294e-05	0.000596442
cg21672855	-0.251586	1.05294e-05	0.000596442
cg21741998	0.215171	1.05294e-05	0.000596442
cg22954810	0.227981	1.05294e-05	0.000596442
cg24411929	0.228251	1.05294e-05	0.000596442
cg26435254	-0.242866	1.05294e-05	0.000596442
cg00346951	0.27431	1.17141e-05	0.000644294
cg00887508	0.257713	1.17141e-05	0.000644294
cg01680054	0.23949	1.17141e-05	0.000644294
cg01811583	0.247307	1.17141e-05	0.000644294
cg04162153	0.213232	1.17141e-05	0.000644294
cg04466886	0.287205	1.17141e-05	0.000644294
cg04643655	0.232934	1.17141e-05	0.000644294
cg06758591	-0.201152	1.17141e-05	0.000644294
cg07160871	0.333043	1.17141e-05	0.000644294
cg07348263	0.219683	1.17141e-05	0.000644294
cg07592012	0.219151	1.17141e-05	0.000644294
cg08568649	0.237751	1.17141e-05	0.000644294
cg09835220	0.263451	1.17141e-05	0.000644294
cg13299824	0.217109	1.17141e-05	0.000644294
cg13880654	-0.323162	1.17141e-05	0.000644294
cg14758359	0.239083	1.17141e-05	0.000644294
cg15044573	0.213817	1.17141e-05	0.000644294
cg17362483	0.213621	1.17141e-05	0.000644294
cg17958315	-0.214211	1.17141e-05	0.000644294
cg18318409	0.309181	1.17141e-05	0.000644294
cg19418958	0.233529	1.17141e-05	0.000644294
cg21910196	0.219748	1.17141e-05	0.000644294
cg22682646	0.206699	1.17141e-05	0.000644294
cg23347323	0.241652	1.17141e-05	0.000644294
cg23656300	0.212668	1.17141e-05	0.000644294
cg23691781	0.24896	1.17141e-05	0.000644294
cg24713204	0.262785	1.17141e-05	0.000644294
cg24965322	0.233502	1.17141e-05	0.000644294
cg25282354	0.285307	1.17141e-05	0.000644294
cg26246947	0.218743	1.17141e-05	0.000644294
cg27475169	0.246276	1.17141e-05	0.000644294
cg27530539	0.200977	1.17141e-05	0.000644294
cg27552679	0.266923	1.17141e-05	0.000644294
cg01243072	0.221256	1.30216e-05	0.000692273
cg01763692	0.25508	1.30216e-05	0.000692273
cg01863596	0.215727	1.30216e-05	0.000692273
cg02895588	-0.301891	1.30216e-05	0.000692273
cg03602297	0.294165	1.30216e-05	0.000692273
cg04079399	0.223801	1.30216e-05	0.000692273
cg05756492	0.267232	1.30216e-05	0.000692273
cg07061260	0.238732	1.30216e-05	0.000692273
cg11156702	0.201996	1.30216e-05	0.000692273
cg11448557	0.231496	1.30216e-05	0.000692273
cg11882563	0.223532	1.30216e-05	0.000692273
cg11976592	0.213037	1.30216e-05	0.000692273
cg12797522	0.202998	1.30216e-05	0.000692273
cg13054007	0.254915	1.30216e-05	0.000692273
cg13175778	0.290123	1.30216e-05	0.000692273
cg13830799	0.225324	1.30216e-05	0.000692273
cg14388601	0.260174	1.30216e-05	0.000692273
cg17370322	-0.249303	1.30216e-05	0.000692273
cg20220678	0.334889	1.30216e-05	0.000692273
cg20521198	0.201314	1.30216e-05	0.000692273
cg20566475	0.255467	1.30216e-05	0.000692273
cg20998127	0.25613	1.30216e-05	0.000692273
cg22626506	0.222025	1.30216e-05	0.000692273
cg23365490	-0.243866	1.30216e-05	0.000692273
cg23925201	0.208025	1.30216e-05	0.000692273
cg25278347	0.261641	1.30216e-05	0.000692273
cg25637966	0.25187	1.30216e-05	0.000692273
cg26529687	0.218452	1.30216e-05	0.000692273
cg26831962	-0.281935	1.30216e-05	0.000692273
cg26946821	0.201185	1.30216e-05	0.000692273
cg27293155	0.219883	1.30216e-05	0.000692273
cg27425169	0.217764	1.30216e-05	0.000692273
cg27530093	0.258331	1.30216e-05	0.000692273
cg00022900	0.312778	1.44633e-05	0.000745467
cg00092443	0.231444	1.44633e-05	0.000745467
cg00319545	-0.211859	1.44633e-05	0.000745467
cg00610294	0.22487	1.44633e-05	0.000745467
cg00661732	0.253936	1.44633e-05	0.000745467
cg01150918	0.243172	1.44633e-05	0.000745467
cg01560773	0.203591	1.44633e-05	0.000745467
cg02720155	0.254742	1.44633e-05	0.000745467
cg02929431	0.333041	1.44633e-05	0.000745467
cg03185704	-0.3319	1.44633e-05	0.000745467
cg04899656	0.218922	1.44633e-05	0.000745467
cg05657090	-0.204364	1.44633e-05	0.000745467
cg05824973	0.206747	1.44633e-05	0.000745467
cg07267600	0.210932	1.44633e-05	0.000745467
cg07782620	0.201274	1.44633e-05	0.000745467
cg08352920	0.310265	1.44633e-05	0.000745467
cg08490349	0.226197	1.44633e-05	0.000745467
cg08920174	0.220574	1.44633e-05	0.000745467
cg10278149	0.265469	1.44633e-05	0.000745467
cg10330187	-0.286384	1.44633e-05	0.000745467
cg11155707	-0.20689	1.44633e-05	0.000745467
cg11836949	-0.215033	1.44633e-05	0.000745467
cg13042487	0.227022	1.44633e-05	0.000745467
cg13761364	-0.290508	1.44633e-05	0.000745467
cg13819552	0.233956	1.44633e-05	0.000745467
cg16009741	0.307988	1.44633e-05	0.000745467
cg16319142	0.218283	1.44633e-05	0.000745467
cg16530165	0.245745	1.44633e-05	0.000745467
cg17353412	-0.206166	1.44633e-05	0.000745467
cg18046677	0.22107	1.44633e-05	0.000745467
cg18061433	0.245989	1.44633e-05	0.000745467
cg18115235	0.34524	1.44633e-05	0.000745467
cg18222913	0.311565	1.44633e-05	0.000745467
cg19574488	-0.317756	1.44633e-05	0.000745467
cg19859193	0.202922	1.44633e-05	0.000745467
cg20765700	0.233949	1.44633e-05	0.000745467
cg20926939	0.222155	1.44633e-05	0.000745467
cg22335261	-0.361713	1.44633e-05	0.000745467
cg22353495	0.223406	1.44633e-05	0.000745467
cg23531468	0.231801	1.44633e-05	0.000745467
cg24586528	0.202743	1.44633e-05	0.000745467
cg25154236	0.224122	1.44633e-05	0.000745467
cg25281820	0.215892	1.44633e-05	0.000745467
cg26659079	-0.224666	1.44633e-05	0.000745467
cg00906420	0.314712	1.6052e-05	0.00080139
cg01039876	0.273021	1.6052e-05	0.00080139
cg01156550	0.239955	1.6052e-05	0.00080139
cg02018681	0.219683	1.6052e-05	0.00080139
cg04473095	0.259731	1.6052e-05	0.00080139
cg04724807	0.223028	1.6052e-05	0.00080139
cg05741102	0.210129	1.6052e-05	0.00080139
cg06852037	0.27253	1.6052e-05	0.00080139
cg08127462	0.230877	1.6052e-05	0.00080139
cg08531890	0.272006	1.6052e-05	0.00080139
cg11155222	0.226647	1.6052e-05	0.00080139
cg11792786	0.274005	1.6052e-05	0.00080139
cg12126344	0.228966	1.6052e-05	0.00080139
cg12422704	0.253966	1.6052e-05	0.00080139
cg12877165	0.221891	1.6052e-05	0.00080139
cg13664588	0.270341	1.6052e-05	0.00080139
cg14164839	0.228712	1.6052e-05	0.00080139
cg14555824	-0.343976	1.6052e-05	0.00080139
cg15095427	0.210142	1.6052e-05	0.00080139
cg15811427	0.224294	1.6052e-05	0.00080139
cg16049367	0.224962	1.6052e-05	0.00080139
cg18032812	0.263722	1.6052e-05	0.00080139
cg18617860	0.227278	1.6052e-05	0.00080139
cg18819791	0.267635	1.6052e-05	0.00080139
cg18947261	0.229539	1.6052e-05	0.00080139
cg19183166	-0.306309	1.6052e-05	0.00080139
cg19250113	-0.348615	1.6052e-05	0.00080139
cg21116284	-0.21876	1.6052e-05	0.00080139
cg21166852	0.250044	1.6052e-05	0.00080139
cg21221557	0.219465	1.6052e-05	0.00080139
cg23034362	-0.252667	1.6052e-05	0.00080139
cg23491841	0.282057	1.6052e-05	0.00080139
cg23884217	0.240773	1.6052e-05	0.00080139
cg25440497	0.219926	1.6052e-05	0.00080139
cg25625514	0.331876	1.6052e-05	0.00080139
cg25784617	0.254986	1.6052e-05	0.00080139
cg00691874	0.250379	1.78013e-05	0.000864561
cg01072821	0.220394	1.78013e-05	0.000864561
cg01496891	0.203578	1.78013e-05	0.000864561
cg02245832	0.243664	1.78013e-05	0.000864561
cg02715913	0.214922	1.78013e-05	0.000864561
cg03723270	0.215996	1.78013e-05	0.000864561
cg03734501	0.258019	1.78013e-05	0.000864561
cg04299080	0.212126	1.78013e-05	0.000864561
cg06255609	-0.272066	1.78013e-05	0.000864561
cg06741996	0.232624	1.78013e-05	0.000864561
cg06832359	0.24762	1.78013e-05	0.000864561
cg06975979	-0.291897	1.78013e-05	0.000864561
cg08160072	0.298958	1.78013e-05	0.000864561
cg09097748	0.28226	1.78013e-05	0.000864561
cg15781504	0.342484	1.78013e-05	0.000864561
cg16100530	0.209008	1.78013e-05	0.000864561
cg16484020	0.217141	1.78013e-05	0.000864561
cg16563230	-0.296479	1.78013e-05	0.000864561
cg17924243	0.27457	1.78013e-05	0.000864561
cg22735749	0.244166	1.78013e-05	0.000864561
cg23530596	0.32674	1.78013e-05	0.000864561
cg26351416	0.261634	1.78013e-05	0.000864561
cg26846864	0.224487	1.78013e-05	0.000864561
cg27135915	0.247165	1.78013e-05	0.000864561
cg00269725	0.255166	1.97258e-05	0.000933793
cg00980625	0.264177	1.97258e-05	0.000933793
cg01132769	0.240508	1.97258e-05	0.000933793
cg02400572	0.269257	1.97258e-05	0.000933793
cg03602321	0.228367	1.97258e-05	0.000933793
cg04065767	-0.219114	1.97258e-05	0.000933793
cg05600421	0.352338	1.97258e-05	0.000933793
cg05752118	0.215694	1.97258e-05	0.000933793
cg07253390	0.203242	1.97258e-05	0.000933793
cg08269653	-0.20639	1.97258e-05	0.000933793
cg08299063	0.278346	1.97258e-05	0.000933793
cg10131026	0.26227	1.97258e-05	0.000933793
cg10671066	-0.307209	1.97258e-05	0.000933793
cg11832000	0.245552	1.97258e-05	0.000933793
cg13443165	0.216027	1.97258e-05	0.000933793
cg15046909	0.401508	1.97258e-05	0.000933793
cg16423186	0.300241	1.97258e-05	0.000933793
cg17121205	0.395944	1.97258e-05	0.000933793
cg18460107	0.282311	1.97258e-05	0.000933793
cg21932452	0.222357	1.97258e-05	0.000933793
cg22637865	0.285224	1.97258e-05	0.000933793
cg23317604	0.202986	1.97258e-05	0.000933793
cg24749470	0.228119	1.97258e-05	0.000933793
cg26138073	0.204882	1.97258e-05	0.000933793
cg26567012	0.289568	1.97258e-05	0.000933793
cg26929163	0.215069	1.97258e-05	0.000933793
cg00025405	0.210767	2.18417e-05	0.00100334
cg00157223	0.274422	2.18417e-05	0.00100334
cg01455550	0.215868	2.18417e-05	0.00100334
cg01514490	0.293854	2.18417e-05	0.00100334
cg01638101	0.251449	2.18417e-05	0.00100334
cg02131130	-0.200163	2.18417e-05	0.00100334
cg04137171	-0.210139	2.18417e-05	0.00100334
cg04465154	0.25491	2.18417e-05	0.00100334
cg04908789	0.210186	2.18417e-05	0.00100334
cg05193162	0.216301	2.18417e-05	0.00100334
cg06677321	0.217233	2.18417e-05	0.00100334
cg07680368	0.206927	2.18417e-05	0.00100334
cg08667740	0.208687	2.18417e-05	0.00100334
cg09041337	0.245617	2.18417e-05	0.00100334
cg09663494	0.201793	2.18417e-05	0.00100334
cg09740468	0.282939	2.18417e-05	0.00100334
cg10146203	-0.278297	2.18417e-05	0.00100334
cg10444255	0.214294	2.18417e-05	0.00100334
cg10781513	0.220487	2.18417e-05	0.00100334
cg11073796	0.21947	2.18417e-05	0.00100334
cg11791670	0.204759	2.18417e-05	0.00100334
cg11947262	0.222941	2.18417e-05	0.00100334
cg12449837	0.211465	2.18417e-05	0.00100334
cg12949633	-0.230128	2.18417e-05	0.00100334
cg13169221	0.253511	2.18417e-05	0.00100334
cg14621161	0.213566	2.18417e-05	0.00100334
cg16139316	0.307636	2.18417e-05	0.00100334
cg16156617	0.22018	2.18417e-05	0.00100334
cg16357179	0.206448	2.18417e-05	0.00100334
cg18100008	0.251313	2.18417e-05	0.00100334
cg18964590	0.234036	2.18417e-05	0.00100334
cg19274680	0.343124	2.18417e-05	0.00100334
cg19335412	0.255653	2.18417e-05	0.00100334
cg20406635	-0.226898	2.18417e-05	0.00100334
cg21805791	0.214638	2.18417e-05	0.00100334
cg22075924	0.214837	2.18417e-05	0.00100334
cg22095490	-0.260863	2.18417e-05	0.00100334
cg23488607	0.22703	2.18417e-05	0.00100334
cg24347611	0.21325	2.18417e-05	0.00100334
cg24606533	0.209041	2.18417e-05	0.00100334
cg25286679	0.399369	2.18417e-05	0.00100334
cg00054890	0.225502	2.41662e-05	0.00107698
cg00697290	0.227185	2.41662e-05	0.00107698
cg01142676	0.215845	2.41662e-05	0.00107698
cg01384246	0.319067	2.41662e-05	0.00107698
cg02323003	0.217413	2.41662e-05	0.00107698
cg03562117	0.214147	2.41662e-05	0.00107698
cg03686455	0.20199	2.41662e-05	0.00107698
cg03918510	-0.214661	2.41662e-05	0.00107698
cg06028151	-0.222664	2.41662e-05	0.00107698
cg06719901	0.234261	2.41662e-05	0.00107698
cg07061916	0.220511	2.41662e-05	0.00107698
cg08526074	-0.405023	2.41662e-05	0.00107698
cg09155145	-0.224943	2.41662e-05	0.00107698
cg09350411	-0.33556	2.41662e-05	0.00107698
cg10947001	-0.233899	2.41662e-05	0.00107698
cg12148919	-0.234361	2.41662e-05	0.00107698
cg13168042	0.238385	2.41662e-05	0.00107698
cg13980799	0.318188	2.41662e-05	0.00107698
cg14029856	0.206848	2.41662e-05	0.00107698
cg15386773	0.271564	2.41662e-05	0.00107698
cg16143997	0.212858	2.41662e-05	0.00107698
cg16503628	0.267318	2.41662e-05	0.00107698
cg16599143	0.250699	2.41662e-05	0.00107698
cg16903269	0.229177	2.41662e-05	0.00107698
cg17099569	0.243268	2.41662e-05	0.00107698
cg20523169	0.255967	2.41662e-05	0.00107698
cg20698667	-0.267304	2.41662e-05	0.00107698
cg20781981	0.355848	2.41662e-05	0.00107698
cg22033476	0.207862	2.41662e-05	0.00107698
cg23628949	0.230735	2.41662e-05	0.00107698
cg23733739	0.248697	2.41662e-05	0.00107698
cg25193867	-0.339742	2.41662e-05	0.00107698
cg26424147	0.245468	2.41662e-05	0.00107698
cg26814335	0.258024	2.41662e-05	0.00107698
cg26925980	0.264482	2.41662e-05	0.00107698
cg27652869	-0.256147	2.41662e-05	0.00107698
cg00374672	0.225183	2.67181e-05	0.00115976
cg00599219	0.247197	2.67181e-05	0.00115976
cg01053766	0.213895	2.67181e-05	0.00115976
cg01733438	0.221837	2.67181e-05	0.00115976
cg01787460	-0.201091	2.67181e-05	0.00115976
cg01956614	0.229448	2.67181e-05	0.00115976
cg02162286	-0.274377	2.67181e-05	0.00115976
cg03742003	-0.284474	2.67181e-05	0.00115976
cg03788090	0.221824	2.67181e-05	0.00115976
cg05040348	0.2179	2.67181e-05	0.00115976
cg05392263	0.22434	2.67181e-05	0.00115976
cg05790451	-0.279856	2.67181e-05	0.00115976
cg07116919	0.200151	2.67181e-05	0.00115976
cg08334034	0.216616	2.67181e-05	0.00115976
cg11446693	-0.28128	2.67181e-05	0.00115976
cg12199651	0.319492	2.67181e-05	0.00115976
cg12204343	0.283948	2.67181e-05	0.00115976
cg12360753	0.200473	2.67181e-05	0.00115976
cg13495373	0.212682	2.67181e-05	0.00115976
cg13843613	-0.354568	2.67181e-05	0.00115976
cg14435645	-0.256733	2.67181e-05	0.00115976
cg18559767	0.252741	2.67181e-05	0.00115976
cg19092837	0.228889	2.67181e-05	0.00115976
cg19201019	-0.209441	2.67181e-05	0.00115976
cg19284751	0.263	2.67181e-05	0.00115976
cg20510033	0.328114	2.67181e-05	0.00115976
cg21063716	0.222168	2.67181e-05	0.00115976
cg26452771	0.247054	2.67181e-05	0.00115976
cg27570233	0.222266	2.67181e-05	0.00115976
cg00026603	0.273672	2.95174e-05	0.0012458
cg00044665	0.282333	2.95174e-05	0.0012458
cg00996053	0.249631	2.95174e-05	0.0012458
cg01556799	0.273735	2.95174e-05	0.0012458
cg01963240	0.225392	2.95174e-05	0.0012458
cg01964039	0.231223	2.95174e-05	0.0012458
cg02156776	0.202559	2.95174e-05	0.0012458
cg02870820	0.218058	2.95174e-05	0.0012458
cg03190876	0.230919	2.95174e-05	0.0012458
cg04098051	0.25964	2.95174e-05	0.0012458
cg04698114	-0.381776	2.95174e-05	0.0012458
cg04938381	0.230653	2.95174e-05	0.0012458
cg05895618	0.211817	2.95174e-05	0.0012458
cg06354543	0.233047	2.95174e-05	0.0012458
cg06825878	0.312232	2.95174e-05	0.0012458
cg06847670	0.213206	2.95174e-05	0.0012458
cg07005506	0.210863	2.95174e-05	0.0012458
cg07514372	-0.236357	2.95174e-05	0.0012458
cg07999201	0.220065	2.95174e-05	0.0012458
cg08448479	0.226767	2.95174e-05	0.0012458
cg08511886	0.217782	2.95174e-05	0.0012458
cg08914740	0.20645	2.95174e-05	0.0012458
cg09538587	0.212321	2.95174e-05	0.0012458
cg09559021	-0.257226	2.95174e-05	0.0012458
cg09682213	0.258645	2.95174e-05	0.0012458
cg09833400	0.203143	2.95174e-05	0.0012458
cg11342331	0.207708	2.95174e-05	0.0012458
cg11519930	0.245961	2.95174e-05	0.0012458
cg11564805	0.320804	2.95174e-05	0.0012458
cg11579116	0.234199	2.95174e-05	0.0012458
cg11778714	0.208833	2.95174e-05	0.0012458
cg13298466	0.24615	2.95174e-05	0.0012458
cg13691599	0.270066	2.95174e-05	0.0012458
cg14068057	0.23118	2.95174e-05	0.0012458
cg14570210	0.205531	2.95174e-05	0.0012458
cg15628518	0.274388	2.95174e-05	0.0012458
cg15961219	0.321036	2.95174e-05	0.0012458
cg16015295	0.271617	2.95174e-05	0.0012458
cg18264719	0.224066	2.95174e-05	0.0012458
cg18758987	0.20099	2.95174e-05	0.0012458
cg20609803	0.246739	2.95174e-05	0.0012458
cg22433759	0.28159	2.95174e-05	0.0012458
cg22893248	-0.325719	2.95174e-05	0.0012458
cg23033158	0.218327	2.95174e-05	0.0012458
cg23075611	0.203771	2.95174e-05	0.0012458
cg24796403	-0.280728	2.95174e-05	0.0012458
cg26129110	0.228161	2.95174e-05	0.0012458
cg00130342	0.206277	3.25861e-05	0.00133725
cg00130393	0.252536	3.25861e-05	0.00133725
cg01233025	0.220038	3.25861e-05	0.00133725
cg01336571	-0.201175	3.25861e-05	0.00133725
cg01424562	-0.248458	3.25861e-05	0.00133725
cg02468250	0.211739	3.25861e-05	0.00133725
cg02854288	-0.260019	3.25861e-05	0.00133725
cg03601797	0.221704	3.25861e-05	0.00133725
cg04747824	0.218774	3.25861e-05	0.00133725
cg05582719	0.24346	3.25861e-05	0.00133725
cg05798720	0.205396	3.25861e-05	0.00133725
cg06326425	0.278347	3.25861e-05	0.00133725
cg06954520	0.201162	3.25861e-05	0.00133725
cg07225458	0.238599	3.25861e-05	0.00133725
cg08005849	0.216922	3.25861e-05	0.00133725
cg09055205	0.231833	3.25861e-05	0.00133725
cg09546272	0.203355	3.25861e-05	0.00133725
cg10179297	-0.221263	3.25861e-05	0.00133725
cg10196720	-0.287147	3.25861e-05	0.00133725
cg11469051	0.232598	3.25861e-05	0.00133725
cg12329318	0.256993	3.25861e-05	0.00133725
cg12716367	0.248491	3.25861e-05	0.00133725
cg13049862	0.262682	3.25861e-05	0.00133725
cg13741668	0.285641	3.25861e-05	0.00133725
cg13781956	0.246653	3.25861e-05	0.00133725
cg13801057	0.235876	3.25861e-05	0.00133725
cg13856711	0.200796	3.25861e-05	0.00133725
cg14395892	0.225996	3.25861e-05	0.00133725
cg14598976	-0.306568	3.25861e-05	0.00133725
cg14956327	0.327212	3.25861e-05	0.00133725
cg16500230	0.221672	3.25861e-05	0.00133725
cg17391194	0.271157	3.25861e-05	0.00133725
cg17554464	0.235247	3.25861e-05	0.00133725
cg18986967	0.238054	3.25861e-05	0.00133725
cg19748027	0.204123	3.25861e-05	0.00133725
cg20090970	0.2089	3.25861e-05	0.00133725
cg21665905	0.302678	3.25861e-05	0.00133725
cg23062357	0.306265	3.25861e-05	0.00133725
cg23434461	0.215317	3.25861e-05	0.00133725
cg24727480	0.256869	3.25861e-05	0.00133725
cg25252017	0.254088	3.25861e-05	0.00133725
cg25599012	0.329635	3.25861e-05	0.00133725
cg25907743	0.206498	3.25861e-05	0.00133725
cg26766064	0.240965	3.25861e-05	0.00133725
cg27537611	-0.228928	3.25861e-05	0.00133725
cg00061520	0.261349	3.59477e-05	0.00142971
cg00454650	0.229145	3.59477e-05	0.00142971
cg00481739	0.201277	3.59477e-05	0.00142971
cg01039849	0.280525	3.59477e-05	0.00142971
cg02904344	0.209059	3.59477e-05	0.00142971
cg03209854	-0.298266	3.59477e-05	0.00142971
cg03580292	0.262411	3.59477e-05	0.00142971
cg03793872	0.211859	3.59477e-05	0.00142971
cg03991534	0.202387	3.59477e-05	0.00142971
cg05026403	0.230808	3.59477e-05	0.00142971
cg06111140	0.203151	3.59477e-05	0.00142971
cg06811732	0.205848	3.59477e-05	0.00142971
cg08623256	0.245722	3.59477e-05	0.00142971
cg10013531	-0.294047	3.59477e-05	0.00142971
cg12196692	0.208112	3.59477e-05	0.00142971
cg12482557	-0.209032	3.59477e-05	0.00142971
cg12737392	-0.25302	3.59477e-05	0.00142971
cg12800012	0.3191	3.59477e-05	0.00142971
cg13870520	0.227538	3.59477e-05	0.00142971
cg14044216	-0.289338	3.59477e-05	0.00142971
cg14380519	0.281067	3.59477e-05	0.00142971
cg14521115	0.202527	3.59477e-05	0.00142971
cg14657525	0.224789	3.59477e-05	0.00142971
cg15754112	0.235107	3.59477e-05	0.00142971
cg15798455	0.203295	3.59477e-05	0.00142971
cg16896539	-0.303837	3.59477e-05	0.00142971
cg18873914	0.244551	3.59477e-05	0.00142971
cg20678043	0.289239	3.59477e-05	0.00142971
cg22416376	0.209204	3.59477e-05	0.00142971
cg22443940	0.239502	3.59477e-05	0.00142971
cg22509539	-0.24218	3.59477e-05	0.00142971
cg23618156	0.297029	3.59477e-05	0.00142971
cg23958464	0.205717	3.59477e-05	0.00142971
cg24249648	0.208361	3.59477e-05	0.00142971
cg25526920	-0.248242	3.59477e-05	0.00142971
cg26073416	-0.253575	3.59477e-05	0.00142971
cg26099432	0.259943	3.59477e-05	0.00142971
cg26150071	-0.281905	3.59477e-05	0.00142971
cg26730050	0.228104	3.59477e-05	0.00142971
cg26849111	0.253973	3.59477e-05	0.00142971
cg00516271	0.215679	3.96275e-05	0.00153176
cg00796569	-0.237029	3.96275e-05	0.00153176
cg01902758	0.207609	3.96275e-05	0.00153176
cg02057943	-0.264125	3.96275e-05	0.00153176
cg03593550	-0.251286	3.96275e-05	0.00153176
cg03661324	0.283527	3.96275e-05	0.00153176
cg04416302	0.213267	3.96275e-05	0.00153176
cg04829760	0.217383	3.96275e-05	0.00153176
cg06162589	0.23113	3.96275e-05	0.00153176
cg06483505	0.270113	3.96275e-05	0.00153176
cg07254706	0.219317	3.96275e-05	0.00153176
cg07709903	0.242431	3.96275e-05	0.00153176
cg07891531	0.223533	3.96275e-05	0.00153176
cg09429735	0.306532	3.96275e-05	0.00153176
cg10351829	-0.259141	3.96275e-05	0.00153176
cg11675098	0.24613	3.96275e-05	0.00153176
cg13563132	0.303139	3.96275e-05	0.00153176
cg13955603	0.252548	3.96275e-05	0.00153176
cg14660328	0.207752	3.96275e-05	0.00153176
cg14857792	0.218472	3.96275e-05	0.00153176
cg15653478	0.291554	3.96275e-05	0.00153176
cg16161359	0.223023	3.96275e-05	0.00153176
cg17463083	0.22894	3.96275e-05	0.00153176
cg19963120	0.203913	3.96275e-05	0.00153176
cg22207672	0.240172	3.96275e-05	0.00153176
cg22340475	0.232712	3.96275e-05	0.00153176
cg22462109	0.228237	3.96275e-05	0.00153176
cg22523852	-0.243602	3.96275e-05	0.00153176
cg24074477	0.247605	3.96275e-05	0.00153176
cg25012434	-0.231795	3.96275e-05	0.00153176
cg25918833	0.25525	3.96275e-05	0.00153176
cg26619790	0.224379	3.96275e-05	0.00153176
cg00565679	0.200554	4.36528e-05	0.00164123
cg01141645	0.250975	4.36528e-05	0.00164123
cg01417062	0.368602	4.36528e-05	0.00164123
cg01761595	0.279564	4.36528e-05	0.00164123
cg03911745	0.330162	4.36528e-05	0.00164123
cg05056497	0.262657	4.36528e-05	0.00164123
cg05228802	0.210026	4.36528e-05	0.00164123
cg06439603	0.250215	4.36528e-05	0.00164123
cg06672160	0.263205	4.36528e-05	0.00164123
cg07191393	0.201454	4.36528e-05	0.00164123
cg08766762	0.214762	4.36528e-05	0.00164123
cg09144520	0.206684	4.36528e-05	0.00164123
cg09169796	0.259405	4.36528e-05	0.00164123
cg09558000	0.209055	4.36528e-05	0.00164123
cg10192079	0.210694	4.36528e-05	0.00164123
cg10716356	0.225857	4.36528e-05	0.00164123
cg11426080	-0.245125	4.36528e-05	0.00164123
cg12027068	0.235339	4.36528e-05	0.00164123
cg12366518	0.232771	4.36528e-05	0.00164123
cg15300348	0.200786	4.36528e-05	0.00164123
cg15921887	0.222534	4.36528e-05	0.00164123
cg15924738	0.226737	4.36528e-05	0.00164123
cg16367976	0.213821	4.36528e-05	0.00164123
cg18004235	0.209799	4.36528e-05	0.00164123
cg21564495	-0.211506	4.36528e-05	0.00164123
cg22980483	0.207593	4.36528e-05	0.00164123
cg23475474	0.300429	4.36528e-05	0.00164123
cg26862175	0.268464	4.36528e-05	0.00164123
cg27366532	0.286067	4.36528e-05	0.00164123
cg27446185	0.244797	4.36528e-05	0.00164123
cg00226689	0.200709	4.8053e-05	0.00175623
cg00270878	0.209274	4.8053e-05	0.00175623
cg00804237	0.217532	4.8053e-05	0.00175623
cg01277162	0.233674	4.8053e-05	0.00175623
cg01529637	0.213685	4.8053e-05	0.00175623
cg01650818	-0.248557	4.8053e-05	0.00175623
cg03416601	0.208451	4.8053e-05	0.00175623
cg03962359	0.274432	4.8053e-05	0.00175623
cg04686204	0.218935	4.8053e-05	0.00175623
cg05005256	-0.205421	4.8053e-05	0.00175623
cg05049825	0.223523	4.8053e-05	0.00175623
cg07557612	0.237572	4.8053e-05	0.00175623
cg08290738	0.356378	4.8053e-05	0.00175623
cg08736883	0.269528	4.8053e-05	0.00175623
cg09581226	0.254678	4.8053e-05	0.00175623
cg09802076	0.274522	4.8053e-05	0.00175623
cg13066104	0.213038	4.8053e-05	0.00175623
cg13078140	-0.304833	4.8053e-05	0.00175623
cg13084525	0.259362	4.8053e-05	0.00175623
cg13725590	0.218734	4.8053e-05	0.00175623
cg14574843	0.215343	4.8053e-05	0.00175623
cg15989068	-0.219788	4.8053e-05	0.00175623
cg16039660	0.212555	4.8053e-05	0.00175623
cg16396933	0.249275	4.8053e-05	0.00175623
cg16467775	0.245081	4.8053e-05	0.00175623
cg17643106	-0.27145	4.8053e-05	0.00175623
cg19084053	0.220488	4.8053e-05	0.00175623
cg20314038	-0.236734	4.8053e-05	0.00175623
cg22322184	0.227249	4.8053e-05	0.00175623
cg22455527	0.283932	4.8053e-05	0.00175623
cg22647738	0.206743	4.8053e-05	0.00175623
cg23008083	0.228262	4.8053e-05	0.00175623
cg25235766	-0.327239	4.8053e-05	0.00175623
cg25763716	0.207856	4.8053e-05	0.00175623
cg26706520	0.316316	4.8053e-05	0.00175623
cg26795333	0.254317	4.8053e-05	0.00175623
cg00914033	0.204195	5.28598e-05	0.00188005
cg01560900	-0.244817	5.28598e-05	0.00188005
cg01591152	0.207394	5.28598e-05	0.00188005
cg02115416	0.225627	5.28598e-05	0.00188005
cg02381426	0.222656	5.28598e-05	0.00188005
cg02799905	0.303933	5.28598e-05	0.00188005
cg02827278	0.315843	5.28598e-05	0.00188005
cg04848858	0.205851	5.28598e-05	0.00188005
cg06343673	0.209157	5.28598e-05	0.00188005
cg06525993	0.22162	5.28598e-05	0.00188005
cg08355099	0.235642	5.28598e-05	0.00188005
cg09110274	0.231974	5.28598e-05	0.00188005
cg12027254	0.274078	5.28598e-05	0.00188005
cg12427469	-0.278392	5.28598e-05	0.00188005
cg12535476	0.285187	5.28598e-05	0.00188005
cg13325489	0.218427	5.28598e-05	0.00188005
cg14338073	0.256083	5.28598e-05	0.00188005
cg15608483	0.208323	5.28598e-05	0.00188005
cg16226745	0.233392	5.28598e-05	0.00188005
cg16330786	0.222769	5.28598e-05	0.00188005
cg16727774	-0.283375	5.28598e-05	0.00188005
cg17240157	0.201982	5.28598e-05	0.00188005
cg18084046	0.213909	5.28598e-05	0.00188005
cg19414360	0.268068	5.28598e-05	0.00188005
cg19590140	0.237682	5.28598e-05	0.00188005
cg20636248	0.214635	5.28598e-05	0.00188005
cg21523496	0.257165	5.28598e-05	0.00188005
cg22014491	0.203019	5.28598e-05	0.00188005
cg23493119	0.204073	5.28598e-05	0.00188005
cg25495024	-0.232242	5.28598e-05	0.00188005
cg26529516	0.200563	5.28598e-05	0.00188005
cg26962439	-0.231957	5.28598e-05	0.00188005
cg27444062	0.21432	5.28598e-05	0.00188005
cg00292135	-0.279709	5.81071e-05	0.00200803
cg00489660	0.20094	5.81071e-05	0.00200803
cg00678892	0.224524	5.81071e-05	0.00200803
cg02047286	0.234141	5.81071e-05	0.00200803
cg02668248	0.3093	5.81071e-05	0.00200803
cg02944123	0.222274	5.81071e-05	0.00200803
cg03851835	0.254174	5.81071e-05	0.00200803
cg03856969	0.206205	5.81071e-05	0.00200803
cg04206637	0.251407	5.81071e-05	0.00200803
cg04285710	0.229314	5.81071e-05	0.00200803
cg05810177	0.236213	5.81071e-05	0.00200803
cg05964600	0.243829	5.81071e-05	0.00200803
cg07043361	0.297493	5.81071e-05	0.00200803
cg07802625	0.203034	5.81071e-05	0.00200803
cg08025405	0.230889	5.81071e-05	0.00200803
cg09356916	0.232631	5.81071e-05	0.00200803
cg10118828	0.208945	5.81071e-05	0.00200803
cg10671757	0.201683	5.81071e-05	0.00200803
cg11179868	0.245826	5.81071e-05	0.00200803
cg11327857	0.232866	5.81071e-05	0.00200803
cg11601967	0.215789	5.81071e-05	0.00200803
cg12127290	0.23076	5.81071e-05	0.00200803
cg12387464	0.213724	5.81071e-05	0.00200803
cg13244522	-0.205922	5.81071e-05	0.00200803
cg13390570	0.279594	5.81071e-05	0.00200803
cg13720710	-0.257911	5.81071e-05	0.00200803
cg16592378	0.206793	5.81071e-05	0.00200803
cg16960046	0.209323	5.81071e-05	0.00200803
cg17818613	-0.232126	5.81071e-05	0.00200803
cg18515868	-0.284238	5.81071e-05	0.00200803
cg19091930	-0.259631	5.81071e-05	0.00200803
cg21109666	-0.289906	5.81071e-05	0.00200803
cg22626579	-0.310286	5.81071e-05	0.00200803
cg22954449	-0.341543	5.81071e-05	0.00200803
cg25889998	-0.245545	5.81071e-05	0.00200803
cg26346210	0.25401	5.81071e-05	0.00200803
cg26475688	0.201762	5.81071e-05	0.00200803
cg27022324	-0.203536	5.81071e-05	0.00200803
cg01835474	0.200167	6.38315e-05	0.0021468
cg02124565	0.212934	6.38315e-05	0.0021468
cg02570981	0.260733	6.38315e-05	0.0021468
cg02573566	0.230669	6.38315e-05	0.0021468
cg02824983	0.253844	6.38315e-05	0.0021468
cg03784793	0.276894	6.38315e-05	0.0021468
cg04308167	0.231674	6.38315e-05	0.0021468
cg04544196	0.200447	6.38315e-05	0.0021468
cg05246100	0.229646	6.38315e-05	0.0021468
cg06221222	0.232739	6.38315e-05	0.0021468
cg06374814	0.215942	6.38315e-05	0.0021468
cg07579107	0.357901	6.38315e-05	0.0021468
cg07703790	0.204512	6.38315e-05	0.0021468
cg08634598	0.247991	6.38315e-05	0.0021468
cg09554856	0.240024	6.38315e-05	0.0021468
cg11505026	0.25791	6.38315e-05	0.0021468
cg13436968	0.247925	6.38315e-05	0.0021468
cg13643764	-0.230866	6.38315e-05	0.0021468
cg13831922	-0.290159	6.38315e-05	0.0021468
cg14480262	0.292113	6.38315e-05	0.0021468
cg15023513	0.214861	6.38315e-05	0.0021468
cg15443020	0.229945	6.38315e-05	0.0021468
cg16180258	0.31541	6.38315e-05	0.0021468
cg16509045	0.212866	6.38315e-05	0.0021468
cg16580759	-0.282193	6.38315e-05	0.0021468
cg17728065	0.212181	6.38315e-05	0.0021468
cg17741689	-0.245686	6.38315e-05	0.0021468
cg17870569	0.242696	6.38315e-05	0.0021468
cg18187680	-0.214127	6.38315e-05	0.0021468
cg18754857	0.236924	6.38315e-05	0.0021468
cg19679003	0.277881	6.38315e-05	0.0021468
cg20806296	0.220359	6.38315e-05	0.0021468
cg20831413	0.26088	6.38315e-05	0.0021468
cg21655931	-0.214	6.38315e-05	0.0021468
cg22736624	0.22302	6.38315e-05	0.0021468
cg24775496	-0.305491	6.38315e-05	0.0021468
cg24973755	-0.245281	6.38315e-05	0.0021468
cg25172145	0.252135	6.38315e-05	0.0021468
cg25357706	0.228875	6.38315e-05	0.0021468
cg26482626	0.211468	6.38315e-05	0.0021468
cg27600205	-0.319616	6.38315e-05	0.0021468
cg00329157	0.249151	7.00722e-05	0.00229128
cg01971258	0.270677	7.00722e-05	0.00229128
cg02774129	0.205646	7.00722e-05	0.00229128
cg02985250	0.232235	7.00722e-05	0.00229128
cg04713327	-0.230913	7.00722e-05	0.00229128
cg05260373	0.202765	7.00722e-05	0.00229128
cg07603794	0.204254	7.00722e-05	0.00229128
cg07725527	0.261987	7.00722e-05	0.00229128
cg09260667	0.200579	7.00722e-05	0.00229128
cg11122255	0.207908	7.00722e-05	0.00229128
cg12952132	0.200484	7.00722e-05	0.00229128
cg13830081	-0.291124	7.00722e-05	0.00229128
cg14078714	-0.212335	7.00722e-05	0.00229128
cg14745871	-0.313715	7.00722e-05	0.00229128
cg15343224	0.205602	7.00722e-05	0.00229128
cg17018980	-0.279754	7.00722e-05	0.00229128
cg19810433	0.262951	7.00722e-05	0.00229128
cg20436458	0.268432	7.00722e-05	0.00229128
cg20576955	0.211989	7.00722e-05	0.00229128
cg20908131	0.20008	7.00722e-05	0.00229128
cg22612642	0.273967	7.00722e-05	0.00229128
cg23623251	0.212815	7.00722e-05	0.00229128
cg25524464	0.21754	7.00722e-05	0.00229128
cg26050864	0.313248	7.00722e-05	0.00229128
cg26250585	0.207509	7.00722e-05	0.00229128
cg00401972	0.244551	7.68713e-05	0.00244537
cg00775119	-0.205715	7.68713e-05	0.00244537
cg01413632	0.228107	7.68713e-05	0.00244537
cg01546430	-0.208704	7.68713e-05	0.00244537
cg03958308	0.297605	7.68713e-05	0.00244537
cg05407714	0.259522	7.68713e-05	0.00244537
cg05537607	0.223507	7.68713e-05	0.00244537
cg05559643	0.214433	7.68713e-05	0.00244537
cg05851730	0.200081	7.68713e-05	0.00244537
cg06088858	0.212096	7.68713e-05	0.00244537
cg06971773	0.261181	7.68713e-05	0.00244537
cg07326288	-0.287276	7.68713e-05	0.00244537
cg09278695	0.256335	7.68713e-05	0.00244537
cg10201400	0.202744	7.68713e-05	0.00244537
cg10625533	0.214979	7.68713e-05	0.00244537
cg11397878	0.219913	7.68713e-05	0.00244537
cg11809107	-0.273436	7.68713e-05	0.00244537
cg12491169	0.244139	7.68713e-05	0.00244537
cg12840245	0.257476	7.68713e-05	0.00244537
cg12938014	-0.210697	7.68713e-05	0.00244537
cg13281139	-0.295765	7.68713e-05	0.00244537
cg13937817	0.235728	7.68713e-05	0.00244537
cg13987586	-0.241215	7.68713e-05	0.00244537
cg16318311	0.2942	7.68713e-05	0.00244537
cg16803846	-0.290283	7.68713e-05	0.00244537
cg17262932	-0.3494	7.68713e-05	0.00244537
[truncated: 800 more rows]

## Sheet: Dic(9;20)
dic(9;20) specific DMCs
ProbeID	ChangeMeanBeta	p	adjP
cg00002080	0.467461	9.8239e-08	0.000378995
cg00832928	0.222819	9.8239e-08	0.000378995
cg01646665	0.434175	9.8239e-08	0.000378995
cg01794265	-0.48649	9.8239e-08	0.000378995
cg03719694	-0.418827	9.8239e-08	0.000378995
cg03822950	-0.242185	9.8239e-08	0.000378995
cg04255044	0.592197	9.8239e-08	0.000378995
cg04463881	0.217224	9.8239e-08	0.000378995
cg04849227	0.275788	9.8239e-08	0.000378995
cg07726241	-0.323704	9.8239e-08	0.000378995
cg09155997	-0.59543	9.8239e-08	0.000378995
cg09597806	-0.455166	9.8239e-08	0.000378995
cg10450421	-0.233804	9.8239e-08	0.000378995
cg10683251	-0.519287	9.8239e-08	0.000378995
cg11176481	-0.48209	9.8239e-08	0.000378995
cg12226735	0.5395	9.8239e-08	0.000378995
cg13866253	0.565684	9.8239e-08	0.000378995
cg15171155	0.437634	9.8239e-08	0.000378995
cg17567125	-0.497879	9.8239e-08	0.000378995
cg19781376	-0.458502	9.8239e-08	0.000378995
cg24182468	0.541877	9.8239e-08	0.000378995
cg25412017	-0.49163	9.8239e-08	0.000378995
cg00382930	0.430375	1.96478e-07	0.000462988
cg02049629	-0.374381	1.96478e-07	0.000462988
cg04267590	-0.371213	1.96478e-07	0.000462988
cg04441667	0.273974	1.96478e-07	0.000462988
cg04618812	0.358886	1.96478e-07	0.000462988
cg04945511	-0.396935	1.96478e-07	0.000462988
cg06352873	0.531678	1.96478e-07	0.000462988
cg16911981	-0.418755	1.96478e-07	0.000462988
cg19639967	0.481267	1.96478e-07	0.000462988
cg24161615	-0.431254	1.96478e-07	0.000462988
cg02449698	0.20022	3.92956e-07	0.000556187
cg04194073	-0.418686	3.92956e-07	0.000556187
cg05785298	-0.215561	3.92956e-07	0.000556187
cg05805445	0.392972	3.92956e-07	0.000556187
cg07632106	-0.38992	3.92956e-07	0.000556187
cg07837852	0.416633	3.92956e-07	0.000556187
cg08522143	-0.31921	3.92956e-07	0.000556187
cg08815479	-0.441617	3.92956e-07	0.000556187
cg09225462	-0.287003	3.92956e-07	0.000556187
cg09479389	-0.590265	3.92956e-07	0.000556187
cg14380045	0.227626	3.92956e-07	0.000556187
cg14743206	0.5075	3.92956e-07	0.000556187
cg16921014	-0.441379	3.92956e-07	0.000556187
cg17430167	-0.418343	3.92956e-07	0.000556187
cg18219994	0.393299	3.92956e-07	0.000556187
cg18527119	-0.28885	3.92956e-07	0.000556187
cg18547611	-0.528731	3.92956e-07	0.000556187
cg18759732	0.547404	3.92956e-07	0.000556187
cg26122286	0.598692	3.92956e-07	0.000556187
cg26417642	-0.360498	3.92956e-07	0.000556187
cg01520571	-0.423195	6.87673e-07	0.00061939
cg01534423	-0.223117	6.87673e-07	0.00061939
cg03264550	0.247545	6.87673e-07	0.00061939
cg03828121	-0.21339	6.87673e-07	0.00061939
cg04476062	-0.420759	6.87673e-07	0.00061939
cg06240200	0.529758	6.87673e-07	0.00061939
cg06458469	-0.342284	6.87673e-07	0.00061939
cg06868502	0.319185	6.87673e-07	0.00061939
cg07529428	0.388776	6.87673e-07	0.00061939
cg08501815	-0.245867	6.87673e-07	0.00061939
cg08716976	0.423127	6.87673e-07	0.00061939
cg09520126	0.654255	6.87673e-07	0.00061939
cg10110857	-0.394192	6.87673e-07	0.00061939
cg10181192	0.364175	6.87673e-07	0.00061939
cg12427941	-0.222801	6.87673e-07	0.00061939
cg13085976	0.473314	6.87673e-07	0.00061939
cg14217074	0.407083	6.87673e-07	0.00061939
cg14494623	-0.231483	6.87673e-07	0.00061939
cg16172864	0.45312	6.87673e-07	0.00061939
cg16470762	0.454088	6.87673e-07	0.00061939
cg17104870	-0.383644	6.87673e-07	0.00061939
cg19046642	0.358814	6.87673e-07	0.00061939
cg19238058	-0.495973	6.87673e-07	0.00061939
cg22850451	0.491981	6.87673e-07	0.00061939
cg22854679	-0.245608	6.87673e-07	0.00061939
cg23132268	-0.326186	6.87673e-07	0.00061939
cg23801272	0.413844	6.87673e-07	0.00061939
cg23941434	-0.342207	6.87673e-07	0.00061939
cg25030888	0.491733	6.87673e-07	0.00061939
cg25185518	-0.485755	6.87673e-07	0.00061939
cg26087117	-0.448104	6.87673e-07	0.00061939
cg27410952	-0.377011	6.87673e-07	0.00061939
cg00778995	-0.673689	1.17887e-06	0.000732075
cg01254034	0.518511	1.17887e-06	0.000732075
cg01898628	0.495274	1.17887e-06	0.000732075
cg02365303	0.331675	1.17887e-06	0.000732075
cg02429459	-0.364591	1.17887e-06	0.000732075
cg03317517	-0.635292	1.17887e-06	0.000732075
cg03803071	-0.49149	1.17887e-06	0.000732075
cg04349855	0.441463	1.17887e-06	0.000732075
cg04940109	-0.26412	1.17887e-06	0.000732075
cg05132828	0.600517	1.17887e-06	0.000732075
cg05743346	-0.621501	1.17887e-06	0.000732075
cg05786661	-0.473007	1.17887e-06	0.000732075
cg06210054	-0.470213	1.17887e-06	0.000732075
cg06372967	0.287654	1.17887e-06	0.000732075
cg07116010	-0.345388	1.17887e-06	0.000732075
cg07127259	-0.395897	1.17887e-06	0.000732075
cg07190698	-0.498919	1.17887e-06	0.000732075
cg08823244	-0.503221	1.17887e-06	0.000732075
cg08849574	-0.405839	1.17887e-06	0.000732075
cg09041862	-0.375649	1.17887e-06	0.000732075
cg09882283	0.575096	1.17887e-06	0.000732075
cg09947611	0.487088	1.17887e-06	0.000732075
cg10875601	0.387463	1.17887e-06	0.000732075
cg11209338	-0.249537	1.17887e-06	0.000732075
cg11893955	0.391209	1.17887e-06	0.000732075
cg14876685	-0.232505	1.17887e-06	0.000732075
cg15207826	-0.518152	1.17887e-06	0.000732075
cg16003832	-0.52218	1.17887e-06	0.000732075
cg16424138	-0.261662	1.17887e-06	0.000732075
cg17064564	-0.339589	1.17887e-06	0.000732075
cg17575811	-0.366001	1.17887e-06	0.000732075
cg18256790	-0.207884	1.17887e-06	0.000732075
cg20848785	0.341603	1.17887e-06	0.000732075
cg21517055	-0.492728	1.17887e-06	0.000732075
cg21537383	-0.422903	1.17887e-06	0.000732075
cg23529139	-0.202296	1.17887e-06	0.000732075
cg23853768	-0.400258	1.17887e-06	0.000732075
cg24802771	-0.49831	1.17887e-06	0.000732075
cg25242756	-0.273883	1.17887e-06	0.000732075
cg26649251	-0.212072	1.17887e-06	0.000732075
cg26707202	-0.402156	1.17887e-06	0.000732075
cg00144180	0.437164	1.86654e-06	0.000826093
cg00701514	0.380999	1.86654e-06	0.000826093
cg01028389	0.510235	1.86654e-06	0.000826093
cg02566391	0.459836	1.86654e-06	0.000826093
cg03736781	0.494507	1.86654e-06	0.000826093
cg04088773	-0.409826	1.86654e-06	0.000826093
cg04265603	0.469025	1.86654e-06	0.000826093
cg04425788	0.400251	1.86654e-06	0.000826093
cg06076122	-0.362975	1.86654e-06	0.000826093
cg06412434	-0.325433	1.86654e-06	0.000826093
cg07031070	0.474381	1.86654e-06	0.000826093
cg07924874	-0.362217	1.86654e-06	0.000826093
cg08222399	-0.443059	1.86654e-06	0.000826093
cg11765430	-0.386941	1.86654e-06	0.000826093
cg13166532	0.308363	1.86654e-06	0.000826093
cg14699903	0.30264	1.86654e-06	0.000826093
cg15081566	-0.206882	1.86654e-06	0.000826093
cg15322430	-0.411289	1.86654e-06	0.000826093
cg16171281	-0.595722	1.86654e-06	0.000826093
cg16328369	0.372549	1.86654e-06	0.000826093
cg16463452	0.468522	1.86654e-06	0.000826093
cg16998835	-0.482265	1.86654e-06	0.000826093
cg17059694	-0.297992	1.86654e-06	0.000826093
cg18204584	-0.360578	1.86654e-06	0.000826093
cg18888520	-0.413458	1.86654e-06	0.000826093
cg19600115	-0.264737	1.86654e-06	0.000826093
cg19622574	-0.201315	1.86654e-06	0.000826093
cg20468253	-0.204706	1.86654e-06	0.000826093
cg21521784	-0.305686	1.86654e-06	0.000826093
cg22043118	0.418061	1.86654e-06	0.000826093
cg23076537	0.558294	1.86654e-06	0.000826093
cg24324871	-0.264781	1.86654e-06	0.000826093
cg00133811	0.356599	2.94717e-06	0.000935074
cg00134539	0.400491	2.94717e-06	0.000935074
cg00256281	-0.241308	2.94717e-06	0.000935074
cg00393837	-0.493322	2.94717e-06	0.000935074
cg01803059	-0.438919	2.94717e-06	0.000935074
cg02971575	-0.419753	2.94717e-06	0.000935074
cg04077692	0.512942	2.94717e-06	0.000935074
cg05385331	0.417589	2.94717e-06	0.000935074
cg06217314	0.42538	2.94717e-06	0.000935074
cg06563229	0.479731	2.94717e-06	0.000935074
cg07230792	-0.206131	2.94717e-06	0.000935074
cg07461318	-0.438923	2.94717e-06	0.000935074
cg07776163	-0.367191	2.94717e-06	0.000935074
cg10336131	-0.385398	2.94717e-06	0.000935074
cg10439859	0.243411	2.94717e-06	0.000935074
cg10505415	-0.296745	2.94717e-06	0.000935074
cg10581837	0.463326	2.94717e-06	0.000935074
cg11285843	-0.34445	2.94717e-06	0.000935074
cg11408493	-0.349253	2.94717e-06	0.000935074
cg11862993	-0.41205	2.94717e-06	0.000935074
cg11933583	0.381206	2.94717e-06	0.000935074
cg14136502	-0.233089	2.94717e-06	0.000935074
cg14500718	0.466263	2.94717e-06	0.000935074
cg15974272	-0.278619	2.94717e-06	0.000935074
cg16230626	0.409947	2.94717e-06	0.000935074
cg17105358	-0.517186	2.94717e-06	0.000935074
cg18151422	0.412357	2.94717e-06	0.000935074
cg18592964	0.438358	2.94717e-06	0.000935074
cg18734304	-0.476158	2.94717e-06	0.000935074
cg18803079	0.223275	2.94717e-06	0.000935074
cg18912855	-0.234048	2.94717e-06	0.000935074
cg19375644	-0.512467	2.94717e-06	0.000935074
cg19513834	-0.708005	2.94717e-06	0.000935074
cg19779211	-0.54053	2.94717e-06	0.000935074
cg20915632	-0.523316	2.94717e-06	0.000935074
cg20949700	0.53975	2.94717e-06	0.000935074
cg20972142	-0.301859	2.94717e-06	0.000935074
cg21077330	-0.39612	2.94717e-06	0.000935074
cg21998383	-0.223617	2.94717e-06	0.000935074
cg22242764	-0.268891	2.94717e-06	0.000935074
cg22280940	-0.632169	2.94717e-06	0.000935074
cg22554488	-0.316662	2.94717e-06	0.000935074
cg23004160	-0.593039	2.94717e-06	0.000935074
cg23052615	-0.368334	2.94717e-06	0.000935074
cg23059797	-0.213998	2.94717e-06	0.000935074
cg23358625	-0.449172	2.94717e-06	0.000935074
cg25977206	-0.574587	2.94717e-06	0.000935074
cg26550068	0.349566	2.94717e-06	0.000935074
cg26836402	0.491125	2.94717e-06	0.000935074
cg27228986	0.570815	2.94717e-06	0.000935074
cg00196372	-0.392389	4.32251e-06	0.00106401
cg01369750	-0.475196	4.32251e-06	0.00106401
cg01485075	-0.633332	4.32251e-06	0.00106401
cg02150344	0.292123	4.32251e-06	0.00106401
cg02327123	-0.241156	4.32251e-06	0.00106401
cg02402423	0.342802	4.32251e-06	0.00106401
cg02564302	0.295561	4.32251e-06	0.00106401
cg03045067	0.572109	4.32251e-06	0.00106401
cg03554573	0.424244	4.32251e-06	0.00106401
cg03655771	-0.355803	4.32251e-06	0.00106401
cg04261408	-0.308648	4.32251e-06	0.00106401
cg04328413	-0.496831	4.32251e-06	0.00106401
cg05516773	0.369413	4.32251e-06	0.00106401
cg06243556	-0.352321	4.32251e-06	0.00106401
cg06601742	-0.446233	4.32251e-06	0.00106401
cg06866597	-0.235731	4.32251e-06	0.00106401
cg07376313	-0.208549	4.32251e-06	0.00106401
cg07532744	-0.236895	4.32251e-06	0.00106401
cg07705810	-0.323969	4.32251e-06	0.00106401
cg07994661	-0.392329	4.32251e-06	0.00106401
cg08680007	0.291173	4.32251e-06	0.00106401
cg09016797	0.503199	4.32251e-06	0.00106401
cg09236382	-0.621641	4.32251e-06	0.00106401
cg10101463	-0.252474	4.32251e-06	0.00106401
cg10211019	-0.375888	4.32251e-06	0.00106401
cg10414177	0.509786	4.32251e-06	0.00106401
cg10812247	0.552182	4.32251e-06	0.00106401
cg11081729	-0.42408	4.32251e-06	0.00106401
cg11119746	-0.362948	4.32251e-06	0.00106401
cg11739508	0.370187	4.32251e-06	0.00106401
cg11812810	-0.260459	4.32251e-06	0.00106401
cg11839681	0.205639	4.32251e-06	0.00106401
cg12374123	-0.352348	4.32251e-06	0.00106401
cg14367396	0.244399	4.32251e-06	0.00106401
cg14403130	-0.378522	4.32251e-06	0.00106401
cg14704921	-0.340773	4.32251e-06	0.00106401
cg15278646	-0.272957	4.32251e-06	0.00106401
cg15783696	-0.280688	4.32251e-06	0.00106401
cg16971827	0.502244	4.32251e-06	0.00106401
cg17109175	-0.311961	4.32251e-06	0.00106401
cg17732372	-0.507409	4.32251e-06	0.00106401
cg18069705	0.5215	4.32251e-06	0.00106401
cg18325439	-0.358764	4.32251e-06	0.00106401
cg18551822	0.283142	4.32251e-06	0.00106401
cg18567470	-0.221782	4.32251e-06	0.00106401
cg18653282	-0.460065	4.32251e-06	0.00106401
cg18923221	-0.53697	4.32251e-06	0.00106401
cg20543645	0.541683	4.32251e-06	0.00106401
cg20743544	-0.273552	4.32251e-06	0.00106401
cg21267231	-0.337982	4.32251e-06	0.00106401
cg21444693	-0.523518	4.32251e-06	0.00106401
cg21630608	-0.319768	4.32251e-06	0.00106401
cg21733130	-0.40904	4.32251e-06	0.00106401
cg22265458	0.334452	4.32251e-06	0.00106401
cg22878627	-0.474197	4.32251e-06	0.00106401
cg23065468	-0.21865	4.32251e-06	0.00106401
cg23181260	0.226899	4.32251e-06	0.00106401
cg23867441	0.419786	4.32251e-06	0.00106401
cg25650964	0.649554	4.32251e-06	0.00106401
cg25670061	0.481822	4.32251e-06	0.00106401
cg27542512	-0.235037	4.32251e-06	0.00106401
cg27583037	-0.246903	4.32251e-06	0.00106401
cg00613284	0.409353	6.28729e-06	0.00120373
cg00664634	-0.356086	6.28729e-06	0.00120373
cg00876449	-0.269079	6.28729e-06	0.00120373
cg02941431	-0.215958	6.28729e-06	0.00120373
cg03976366	0.413872	6.28729e-06	0.00120373
cg04017102	-0.21181	6.28729e-06	0.00120373
cg05223720	-0.49272	6.28729e-06	0.00120373
cg05622764	-0.37084	6.28729e-06	0.00120373
cg05723989	-0.45313	6.28729e-06	0.00120373
cg05922591	0.211934	6.28729e-06	0.00120373
cg06692120	-0.385171	6.28729e-06	0.00120373
cg07655636	-0.434636	6.28729e-06	0.00120373
cg07687684	-0.277918	6.28729e-06	0.00120373
cg07980216	-0.464537	6.28729e-06	0.00120373
cg08787698	0.447535	6.28729e-06	0.00120373
cg09030113	-0.493761	6.28729e-06	0.00120373
cg09762252	-0.354241	6.28729e-06	0.00120373
cg09898848	0.399966	6.28729e-06	0.00120373
cg09944149	-0.241162	6.28729e-06	0.00120373
cg10111335	0.483656	6.28729e-06	0.00120373
cg10496150	0.438712	6.28729e-06	0.00120373
cg10781510	-0.447757	6.28729e-06	0.00120373
cg10943191	-0.267879	6.28729e-06	0.00120373
cg12163730	-0.361041	6.28729e-06	0.00120373
cg12359315	-0.333766	6.28729e-06	0.00120373
cg13040418	0.36767	6.28729e-06	0.00120373
cg13471915	-0.496147	6.28729e-06	0.00120373
cg13671374	0.309971	6.28729e-06	0.00120373
cg14003794	-0.348645	6.28729e-06	0.00120373
cg14031033	0.50245	6.28729e-06	0.00120373
cg15202738	-0.533649	6.28729e-06	0.00120373
cg15594205	-0.616344	6.28729e-06	0.00120373
cg17123534	-0.257667	6.28729e-06	0.00120373
cg17928231	-0.285167	6.28729e-06	0.00120373
cg18519737	0.26072	6.28729e-06	0.00120373
cg21051815	0.483158	6.28729e-06	0.00120373
cg21065959	0.316454	6.28729e-06	0.00120373
cg21323441	-0.454935	6.28729e-06	0.00120373
cg21546532	0.572987	6.28729e-06	0.00120373
cg22235407	0.511223	6.28729e-06	0.00120373
cg22457238	-0.447475	6.28729e-06	0.00120373
cg22865582	-0.319418	6.28729e-06	0.00120373
cg23611945	-0.430431	6.28729e-06	0.00120373
cg24150153	-0.31334	6.28729e-06	0.00120373
cg24745495	-0.447841	6.28729e-06	0.00120373
cg24941373	-0.501406	6.28729e-06	0.00120373
cg26265468	-0.33018	6.28729e-06	0.00120373
cg26440261	0.441004	6.28729e-06	0.00120373
cg27049094	0.557088	6.28729e-06	0.00120373
cg27314422	0.353752	6.28729e-06	0.00120373
cg00223767	0.472367	8.84151e-06	0.00138348
cg00330492	-0.403512	8.84151e-06	0.00138348
cg00622677	-0.369015	8.84151e-06	0.00138348
cg01200640	-0.487724	8.84151e-06	0.00138348
cg01673994	-0.458153	8.84151e-06	0.00138348
cg01754155	-0.520576	8.84151e-06	0.00138348
cg02324835	0.383899	8.84151e-06	0.00138348
cg02483271	-0.243279	8.84151e-06	0.00138348
cg02825511	-0.297036	8.84151e-06	0.00138348
cg02855924	-0.214341	8.84151e-06	0.00138348
cg05637536	-0.452106	8.84151e-06	0.00138348
cg05673882	0.416231	8.84151e-06	0.00138348
cg06078747	0.316485	8.84151e-06	0.00138348
cg06133910	0.301869	8.84151e-06	0.00138348
cg06640822	0.452664	8.84151e-06	0.00138348
cg06645120	0.531041	8.84151e-06	0.00138348
cg07030052	-0.425881	8.84151e-06	0.00138348
cg08206623	0.22156	8.84151e-06	0.00138348
cg08654915	-0.346765	8.84151e-06	0.00138348
cg09832443	0.518913	8.84151e-06	0.00138348
cg10784928	-0.463656	8.84151e-06	0.00138348
cg10810183	-0.287704	8.84151e-06	0.00138348
cg11660726	0.408812	8.84151e-06	0.00138348
cg11713658	-0.457866	8.84151e-06	0.00138348
cg11746287	-0.39322	8.84151e-06	0.00138348
cg12902039	-0.333801	8.84151e-06	0.00138348
cg12946705	0.487521	8.84151e-06	0.00138348
cg13173541	0.438179	8.84151e-06	0.00138348
cg13432087	0.252112	8.84151e-06	0.00138348
cg13447915	-0.505837	8.84151e-06	0.00138348
cg14580502	-0.381032	8.84151e-06	0.00138348
cg14923157	-0.53424	8.84151e-06	0.00138348
cg15035350	-0.394584	8.84151e-06	0.00138348
cg15130788	-0.25372	8.84151e-06	0.00138348
cg15500084	0.41339	8.84151e-06	0.00138348
cg16024836	-0.276653	8.84151e-06	0.00138348
cg16524701	-0.417037	8.84151e-06	0.00138348
cg16560711	-0.585483	8.84151e-06	0.00138348
cg17587023	-0.225457	8.84151e-06	0.00138348
cg17891820	-0.547851	8.84151e-06	0.00138348
cg17960347	0.417111	8.84151e-06	0.00138348
cg18205883	0.246543	8.84151e-06	0.00138348
cg18524739	-0.413998	8.84151e-06	0.00138348
cg18956562	0.277141	8.84151e-06	0.00138348
cg20286114	-0.379308	8.84151e-06	0.00138348
cg20749792	0.239383	8.84151e-06	0.00138348
cg20858400	-0.393421	8.84151e-06	0.00138348
cg21581312	0.246074	8.84151e-06	0.00138348
cg23143603	-0.321332	8.84151e-06	0.00138348
cg23986975	-0.420533	8.84151e-06	0.00138348
cg24594819	-0.377142	8.84151e-06	0.00138348
cg27394046	-0.25647	8.84151e-06	0.00138348
cg27409012	-0.467756	8.84151e-06	0.00138348
cg00834988	-0.399964	1.22799e-05	0.00157034
cg03032180	0.50293	1.22799e-05	0.00157034
cg03133269	-0.296037	1.22799e-05	0.00157034
cg03489965	0.433109	1.22799e-05	0.00157034
cg04131524	-0.253068	1.22799e-05	0.00157034
cg04207632	0.310462	1.22799e-05	0.00157034
cg04654716	-0.307225	1.22799e-05	0.00157034
cg05596135	-0.20626	1.22799e-05	0.00157034
cg06451957	0.408036	1.22799e-05	0.00157034
cg07316166	0.350284	1.22799e-05	0.00157034
cg07491495	-0.23246	1.22799e-05	0.00157034
cg08303146	-0.242932	1.22799e-05	0.00157034
cg08769212	0.311562	1.22799e-05	0.00157034
cg09234567	-0.350511	1.22799e-05	0.00157034
cg09877117	-0.201524	1.22799e-05	0.00157034
cg09905475	-0.415151	1.22799e-05	0.00157034
cg10184159	-0.409031	1.22799e-05	0.00157034
cg10659480	0.509425	1.22799e-05	0.00157034
cg10773224	0.290478	1.22799e-05	0.00157034
cg11381539	-0.53265	1.22799e-05	0.00157034
cg12394289	0.46993	1.22799e-05	0.00157034
cg12510512	0.389505	1.22799e-05	0.00157034
cg13083032	0.470467	1.22799e-05	0.00157034
cg13402155	-0.472266	1.22799e-05	0.00157034
cg13625875	-0.239115	1.22799e-05	0.00157034
cg14166485	-0.206298	1.22799e-05	0.00157034
cg14849855	0.537734	1.22799e-05	0.00157034
cg15321306	0.38388	1.22799e-05	0.00157034
cg16283287	0.512509	1.22799e-05	0.00157034
cg16468187	-0.359737	1.22799e-05	0.00157034
cg17262755	0.380528	1.22799e-05	0.00157034
cg18075666	0.55529	1.22799e-05	0.00157034
cg18692149	-0.517755	1.22799e-05	0.00157034
cg19146767	0.283105	1.22799e-05	0.00157034
cg19510792	-0.317456	1.22799e-05	0.00157034
cg19513232	0.409076	1.22799e-05	0.00157034
cg19796273	-0.436243	1.22799e-05	0.00157034
cg22439459	0.262574	1.22799e-05	0.00157034
cg22461324	-0.406081	1.22799e-05	0.00157034
cg23156916	-0.3956	1.22799e-05	0.00157034
cg23325997	0.382343	1.22799e-05	0.00157034
cg24726641	-0.28061	1.22799e-05	0.00157034
cg24944820	-0.364985	1.22799e-05	0.00157034
cg25096142	0.510692	1.22799e-05	0.00157034
cg25395329	-0.275688	1.22799e-05	0.00157034
cg25517810	-0.467231	1.22799e-05	0.00157034
cg25717994	-0.345848	1.22799e-05	0.00157034
cg25743819	-0.470871	1.22799e-05	0.00157034
cg25800753	-0.330867	1.22799e-05	0.00157034
cg25863289	0.474123	1.22799e-05	0.00157034
cg25875213	-0.332975	1.22799e-05	0.00157034
cg26269510	-0.347213	1.22799e-05	0.00157034
cg00230665	-0.206381	1.66024e-05	0.00175799
cg01418667	-0.249204	1.66024e-05	0.00175799
cg01821022	0.565986	1.66024e-05	0.00175799
cg03322424	-0.339623	1.66024e-05	0.00175799
cg03322548	-0.471741	1.66024e-05	0.00175799
cg03715182	0.354998	1.66024e-05	0.00175799
cg04023150	-0.403421	1.66024e-05	0.00175799
cg04741211	0.412625	1.66024e-05	0.00175799
cg05346855	-0.240859	1.66024e-05	0.00175799
cg05364508	-0.316839	1.66024e-05	0.00175799
cg05802129	0.268298	1.66024e-05	0.00175799
cg06414073	-0.261126	1.66024e-05	0.00175799
cg06471380	0.367491	1.66024e-05	0.00175799
cg07434438	0.417509	1.66024e-05	0.00175799
cg08597799	0.385965	1.66024e-05	0.00175799
cg08771731	-0.530557	1.66024e-05	0.00175799
cg09287295	0.324293	1.66024e-05	0.00175799
cg09883264	-0.254428	1.66024e-05	0.00175799
cg10070101	0.332595	1.66024e-05	0.00175799
cg10315334	0.485953	1.66024e-05	0.00175799
cg10679688	-0.471823	1.66024e-05	0.00175799
cg11300777	0.391244	1.66024e-05	0.00175799
cg12194745	0.397471	1.66024e-05	0.00175799
cg12518734	-0.419443	1.66024e-05	0.00175799
cg12548824	0.30478	1.66024e-05	0.00175799
cg12573849	-0.4703	1.66024e-05	0.00175799
cg12637869	-0.316757	1.66024e-05	0.00175799
cg12714746	0.301566	1.66024e-05	0.00175799
cg13365972	0.236332	1.66024e-05	0.00175799
cg14435098	0.29504	1.66024e-05	0.00175799
cg14689219	-0.475522	1.66024e-05	0.00175799
cg15674367	-0.331898	1.66024e-05	0.00175799
cg15921240	-0.290314	1.66024e-05	0.00175799
cg17096191	-0.52103	1.66024e-05	0.00175799
cg17465616	-0.232845	1.66024e-05	0.00175799
cg18673377	-0.463531	1.66024e-05	0.00175799
cg19145710	0.42784	1.66024e-05	0.00175799
cg19620383	0.465301	1.66024e-05	0.00175799
cg19648955	0.38743	1.66024e-05	0.00175799
cg19668476	0.491511	1.66024e-05	0.00175799
cg20419181	-0.238119	1.66024e-05	0.00175799
cg20728639	-0.214958	1.66024e-05	0.00175799
cg21016503	-0.372419	1.66024e-05	0.00175799
cg21146170	0.340352	1.66024e-05	0.00175799
cg21921474	-0.424592	1.66024e-05	0.00175799
cg22127309	0.446866	1.66024e-05	0.00175799
cg22161874	0.204658	1.66024e-05	0.00175799
cg22276571	-0.418448	1.66024e-05	0.00175799
cg22803285	0.246459	1.66024e-05	0.00175799
cg23026602	-0.524533	1.66024e-05	0.00175799
cg23977888	0.385264	1.66024e-05	0.00175799
cg24323958	-0.322913	1.66024e-05	0.00175799
cg24683035	-0.225727	1.66024e-05	0.00175799
cg24889512	-0.484145	1.66024e-05	0.00175799
cg25460143	-0.398505	1.66024e-05	0.00175799
cg27649295	-0.39773	1.66024e-05	0.00175799
cg00545469	0.424426	2.23002e-05	0.00199663
cg00736201	0.2928	2.23002e-05	0.00199663
cg01048962	-0.590801	2.23002e-05	0.00199663
cg01086895	-0.513398	2.23002e-05	0.00199663
cg01656168	-0.35276	2.23002e-05	0.00199663
cg01710158	-0.370105	2.23002e-05	0.00199663
cg01872947	0.335843	2.23002e-05	0.00199663
cg01930676	0.257641	2.23002e-05	0.00199663
cg02457680	-0.410586	2.23002e-05	0.00199663
cg02943595	0.406051	2.23002e-05	0.00199663
cg03656055	-0.274631	2.23002e-05	0.00199663
cg05155047	0.367607	2.23002e-05	0.00199663
cg05293775	-0.213377	2.23002e-05	0.00199663
cg05412664	-0.301507	2.23002e-05	0.00199663
cg05742308	-0.352562	2.23002e-05	0.00199663
cg06231565	-0.226196	2.23002e-05	0.00199663
cg06298480	0.4689	2.23002e-05	0.00199663
cg06708237	0.374956	2.23002e-05	0.00199663
cg06732989	0.355082	2.23002e-05	0.00199663
cg06978117	0.484031	2.23002e-05	0.00199663
cg07193234	-0.363076	2.23002e-05	0.00199663
cg07398791	0.492354	2.23002e-05	0.00199663
cg07613364	-0.467891	2.23002e-05	0.00199663
cg07683636	0.342461	2.23002e-05	0.00199663
cg07857444	-0.454553	2.23002e-05	0.00199663
cg07934217	-0.345196	2.23002e-05	0.00199663
cg08271804	-0.54633	2.23002e-05	0.00199663
cg08817540	0.541212	2.23002e-05	0.00199663
cg08960663	0.277602	2.23002e-05	0.00199663
cg09030212	0.34719	2.23002e-05	0.00199663
cg09162146	-0.210563	2.23002e-05	0.00199663
cg09288606	-0.271752	2.23002e-05	0.00199663
cg09525994	-0.240835	2.23002e-05	0.00199663
cg09633579	0.259677	2.23002e-05	0.00199663
cg10245273	-0.382463	2.23002e-05	0.00199663
cg10679878	0.470522	2.23002e-05	0.00199663
cg10994914	0.201451	2.23002e-05	0.00199663
cg11510825	-0.280619	2.23002e-05	0.00199663
cg11711114	-0.394049	2.23002e-05	0.00199663
cg12645876	0.392915	2.23002e-05	0.00199663
cg13130398	0.453839	2.23002e-05	0.00199663
cg13654902	-0.402958	2.23002e-05	0.00199663
cg14349549	-0.250622	2.23002e-05	0.00199663
cg14461291	0.488312	2.23002e-05	0.00199663
cg15103675	-0.346354	2.23002e-05	0.00199663
cg15119316	-0.375189	2.23002e-05	0.00199663
cg15467785	0.223694	2.23002e-05	0.00199663
cg16483725	-0.4138	2.23002e-05	0.00199663
cg16493584	0.591593	2.23002e-05	0.00199663
cg16532282	-0.474501	2.23002e-05	0.00199663
cg17344080	0.305157	2.23002e-05	0.00199663
cg17735399	0.258263	2.23002e-05	0.00199663
cg18031663	0.505489	2.23002e-05	0.00199663
cg18593236	0.298911	2.23002e-05	0.00199663
cg18836493	-0.464445	2.23002e-05	0.00199663
cg19024700	-0.263449	2.23002e-05	0.00199663
cg19220586	-0.261482	2.23002e-05	0.00199663
cg19419598	-0.317157	2.23002e-05	0.00199663
cg19543005	-0.251226	2.23002e-05	0.00199663
cg19576556	0.385098	2.23002e-05	0.00199663
cg19600023	0.381708	2.23002e-05	0.00199663
cg20135002	0.352335	2.23002e-05	0.00199663
cg20227056	0.615187	2.23002e-05	0.00199663
cg21100167	0.268342	2.23002e-05	0.00199663
cg21574675	-0.252443	2.23002e-05	0.00199663
cg22344188	-0.451106	2.23002e-05	0.00199663
cg22755526	-0.232402	2.23002e-05	0.00199663
cg23094620	0.425528	2.23002e-05	0.00199663
cg23186952	0.53805	2.23002e-05	0.00199663
cg23494140	-0.517904	2.23002e-05	0.00199663
cg23495695	-0.513101	2.23002e-05	0.00199663
cg24608218	-0.412224	2.23002e-05	0.00199663
cg24996263	-0.327824	2.23002e-05	0.00199663
cg26164151	-0.237632	2.23002e-05	0.00199663
cg26643384	-0.40421	2.23002e-05	0.00199663
cg26700277	0.236443	2.23002e-05	0.00199663
cg26909613	0.430878	2.23002e-05	0.00199663
cg27516568	-0.261434	2.23002e-05	0.00199663
cg00020649	-0.31508	2.92752e-05	0.00223664
cg00287974	-0.345029	2.92752e-05	0.00223664
cg00333583	0.228639	2.92752e-05	0.00223664
cg00662782	-0.449107	2.92752e-05	0.00223664
cg01335162	-0.326252	2.92752e-05	0.00223664
cg02639927	-0.235804	2.92752e-05	0.00223664
cg02792278	0.375226	2.92752e-05	0.00223664
cg02847140	-0.3821	2.92752e-05	0.00223664
cg02961557	-0.345758	2.92752e-05	0.00223664
cg03775991	0.431077	2.92752e-05	0.00223664
cg03829137	-0.395161	2.92752e-05	0.00223664
cg03880355	-0.335978	2.92752e-05	0.00223664
cg03896436	-0.374672	2.92752e-05	0.00223664
cg04014609	-0.332871	2.92752e-05	0.00223664
cg04591648	0.453434	2.92752e-05	0.00223664
cg04864149	-0.287389	2.92752e-05	0.00223664
cg04892643	0.442819	2.92752e-05	0.00223664
cg05689600	-0.272246	2.92752e-05	0.00223664
cg06440646	-0.271906	2.92752e-05	0.00223664
cg06570025	-0.256004	2.92752e-05	0.00223664
cg06758329	-0.284055	2.92752e-05	0.00223664
cg08381955	-0.381214	2.92752e-05	0.00223664
cg08582356	-0.361208	2.92752e-05	0.00223664
cg08664323	-0.395717	2.92752e-05	0.00223664
cg09405612	-0.290541	2.92752e-05	0.00223664
cg09623400	-0.372005	2.92752e-05	0.00223664
cg09782026	0.330575	2.92752e-05	0.00223664
cg11718235	-0.207833	2.92752e-05	0.00223664
cg11784578	0.362143	2.92752e-05	0.00223664
cg12517452	-0.333947	2.92752e-05	0.00223664
cg12913097	-0.319307	2.92752e-05	0.00223664
cg13978347	0.344795	2.92752e-05	0.00223664
cg14032998	0.502748	2.92752e-05	0.00223664
cg14425908	0.389842	2.92752e-05	0.00223664
cg14443472	0.388125	2.92752e-05	0.00223664
cg14878812	-0.211195	2.92752e-05	0.00223664
cg14987048	-0.258928	2.92752e-05	0.00223664
cg14988083	0.300395	2.92752e-05	0.00223664
cg15078681	-0.376987	2.92752e-05	0.00223664
cg15093997	0.401721	2.92752e-05	0.00223664
cg15173780	0.304432	2.92752e-05	0.00223664
cg15246085	-0.287281	2.92752e-05	0.00223664
cg15488194	0.569108	2.92752e-05	0.00223664
cg15864906	0.324418	2.92752e-05	0.00223664
cg16206090	0.242849	2.92752e-05	0.00223664
cg16216907	-0.360518	2.92752e-05	0.00223664
cg16509142	-0.429435	2.92752e-05	0.00223664
cg17000899	-0.449011	2.92752e-05	0.00223664
cg17078686	-0.441858	2.92752e-05	0.00223664
cg17283169	0.423446	2.92752e-05	0.00223664
cg18081940	-0.443962	2.92752e-05	0.00223664
cg18406700	0.452357	2.92752e-05	0.00223664
cg18556834	-0.403798	2.92752e-05	0.00223664
cg18724912	0.292294	2.92752e-05	0.00223664
cg19035186	0.290151	2.92752e-05	0.00223664
cg19551232	-0.310401	2.92752e-05	0.00223664
cg19554457	0.48584	2.92752e-05	0.00223664
cg19954000	0.376813	2.92752e-05	0.00223664
cg20012915	-0.408534	2.92752e-05	0.00223664
cg21131421	0.245737	2.92752e-05	0.00223664
cg21207028	-0.414404	2.92752e-05	0.00223664
cg21386140	-0.268843	2.92752e-05	0.00223664
cg21405799	-0.372023	2.92752e-05	0.00223664
cg21536074	0.605708	2.92752e-05	0.00223664
cg21937554	-0.437866	2.92752e-05	0.00223664
cg22132508	-0.422412	2.92752e-05	0.00223664
cg22509384	0.315614	2.92752e-05	0.00223664
cg22541679	-0.532935	2.92752e-05	0.00223664
cg22940492	0.236168	2.92752e-05	0.00223664
cg23042151	0.393641	2.92752e-05	0.00223664
cg23062425	-0.431772	2.92752e-05	0.00223664
cg23625628	-0.356416	2.92752e-05	0.00223664
cg24765648	0.350232	2.92752e-05	0.00223664
cg24978470	0.241199	2.92752e-05	0.00223664
cg25338994	0.450604	2.92752e-05	0.00223664
cg25344964	-0.216308	2.92752e-05	0.00223664
cg25626869	-0.259792	2.92752e-05	0.00223664
cg25703243	-0.23547	2.92752e-05	0.00223664
cg26504305	-0.262762	2.92752e-05	0.00223664
cg00072675	0.379089	3.81167e-05	0.00251462
cg00142402	-0.228963	3.81167e-05	0.00251462
cg00175344	-0.261958	3.81167e-05	0.00251462
cg00683158	-0.298196	3.81167e-05	0.00251462
cg00718175	0.449277	3.81167e-05	0.00251462
cg00793186	-0.332573	3.81167e-05	0.00251462
cg00831233	-0.242258	3.81167e-05	0.00251462
cg01313977	-0.333557	3.81167e-05	0.00251462
cg02388378	-0.366093	3.81167e-05	0.00251462
cg02604675	-0.200549	3.81167e-05	0.00251462
cg02711724	0.222219	3.81167e-05	0.00251462
cg02748419	-0.360927	3.81167e-05	0.00251462
cg03097995	0.318525	3.81167e-05	0.00251462
cg03149130	-0.494431	3.81167e-05	0.00251462
cg03296204	0.428199	3.81167e-05	0.00251462
cg03319887	0.402946	3.81167e-05	0.00251462
cg03764219	0.403541	3.81167e-05	0.00251462
cg04314414	0.317509	3.81167e-05	0.00251462
cg04662010	0.392112	3.81167e-05	0.00251462
cg04742977	0.317912	3.81167e-05	0.00251462
cg04786889	0.37584	3.81167e-05	0.00251462
cg05091135	0.553645	3.81167e-05	0.00251462
cg05402891	0.401959	3.81167e-05	0.00251462
cg06144905	0.307352	3.81167e-05	0.00251462
cg06533629	-0.316464	3.81167e-05	0.00251462
cg07106394	-0.223651	3.81167e-05	0.00251462
cg07346310	-0.460067	3.81167e-05	0.00251462
cg07474494	-0.426133	3.81167e-05	0.00251462
cg07633499	-0.214653	3.81167e-05	0.00251462
cg08012201	0.432942	3.81167e-05	0.00251462
cg09429847	0.214838	3.81167e-05	0.00251462
cg09517106	-0.207334	3.81167e-05	0.00251462
cg09838285	-0.283072	3.81167e-05	0.00251462
cg09904383	-0.511312	3.81167e-05	0.00251462
cg09967670	0.394772	3.81167e-05	0.00251462
cg10338518	0.489671	3.81167e-05	0.00251462
cg12031863	-0.345268	3.81167e-05	0.00251462
cg12367265	0.495619	3.81167e-05	0.00251462
cg12422683	-0.362769	3.81167e-05	0.00251462
cg13108181	-0.443735	3.81167e-05	0.00251462
cg13151057	-0.280412	3.81167e-05	0.00251462
cg13334650	-0.526899	3.81167e-05	0.00251462
cg13447964	-0.488188	3.81167e-05	0.00251462
cg13896157	-0.385888	3.81167e-05	0.00251462
cg14379854	-0.303076	3.81167e-05	0.00251462
cg14742305	-0.493596	3.81167e-05	0.00251462
cg15038664	-0.294386	3.81167e-05	0.00251462
cg15060012	-0.495943	3.81167e-05	0.00251462
cg15737123	0.337783	3.81167e-05	0.00251462
cg15978832	-0.424634	3.81167e-05	0.00251462
cg16202600	0.224093	3.81167e-05	0.00251462
cg16682899	-0.438186	3.81167e-05	0.00251462
cg17194240	-0.410361	3.81167e-05	0.00251462
cg17498321	-0.301844	3.81167e-05	0.00251462
cg17978562	-0.294516	3.81167e-05	0.00251462
cg18036248	-0.241329	3.81167e-05	0.00251462
cg18165251	0.3611	3.81167e-05	0.00251462
cg18301583	-0.52949	3.81167e-05	0.00251462
cg18703601	-0.374136	3.81167e-05	0.00251462
cg19314945	-0.458444	3.81167e-05	0.00251462
cg19320564	-0.337798	3.81167e-05	0.00251462
cg19764006	-0.321238	3.81167e-05	0.00251462
cg19888017	0.41169	3.81167e-05	0.00251462
cg20874031	0.516688	3.81167e-05	0.00251462
cg21092834	-0.298301	3.81167e-05	0.00251462
cg21105750	-0.219883	3.81167e-05	0.00251462
cg21153758	-0.377826	3.81167e-05	0.00251462
cg21651328	-0.495748	3.81167e-05	0.00251462
cg22709563	-0.292	3.81167e-05	0.00251462
cg23030894	-0.252929	3.81167e-05	0.00251462
cg23155118	-0.297761	3.81167e-05	0.00251462
cg23670203	-0.234943	3.81167e-05	0.00251462
cg24232662	0.424531	3.81167e-05	0.00251462
cg25475516	-0.243782	3.81167e-05	0.00251462
cg25597760	-0.210651	3.81167e-05	0.00251462
cg25604326	-0.28439	3.81167e-05	0.00251462
cg26094004	0.206896	3.81167e-05	0.00251462
cg27058889	0.285035	3.81167e-05	0.00251462
cg27158793	0.556482	3.81167e-05	0.00251462
cg00263146	0.269122	4.8923e-05	0.00279449
cg00394793	-0.267643	4.8923e-05	0.00279449
cg01024141	-0.231057	4.8923e-05	0.00279449
cg01237501	0.453732	4.8923e-05	0.00279449
cg02158038	0.444806	4.8923e-05	0.00279449
cg02721451	-0.332126	4.8923e-05	0.00279449
cg02997983	-0.504641	4.8923e-05	0.00279449
cg03263618	-0.38583	4.8923e-05	0.00279449
cg03320441	-0.246696	4.8923e-05	0.00279449
cg03715751	-0.261417	4.8923e-05	0.00279449
cg03757145	-0.3774	4.8923e-05	0.00279449
cg04250608	0.376996	4.8923e-05	0.00279449
cg04294677	-0.404453	4.8923e-05	0.00279449
cg04594598	-0.338557	4.8923e-05	0.00279449
cg04697454	-0.29369	4.8923e-05	0.00279449
cg05151458	-0.293209	4.8923e-05	0.00279449
cg05533953	-0.503109	4.8923e-05	0.00279449
cg06898946	0.277965	4.8923e-05	0.00279449
cg07030373	0.356116	4.8923e-05	0.00279449
cg07275218	0.392863	4.8923e-05	0.00279449
cg07368857	0.482267	4.8923e-05	0.00279449
cg07428004	-0.306618	4.8923e-05	0.00279449
cg07949597	-0.415002	4.8923e-05	0.00279449
cg08370276	-0.404	4.8923e-05	0.00279449
cg08533710	-0.405979	4.8923e-05	0.00279449
cg09567439	-0.453767	4.8923e-05	0.00279449
cg10096122	0.369923	4.8923e-05	0.00279449
cg10609310	0.395866	4.8923e-05	0.00279449
cg10877050	-0.437822	4.8923e-05	0.00279449
cg11026129	0.30598	4.8923e-05	0.00279449
cg11210881	-0.284082	4.8923e-05	0.00279449
cg12289801	-0.277405	4.8923e-05	0.00279449
cg12439423	0.39065	4.8923e-05	0.00279449
cg12573871	0.374585	4.8923e-05	0.00279449
cg12622182	-0.325367	4.8923e-05	0.00279449
cg12678073	-0.238331	4.8923e-05	0.00279449
cg12696328	-0.300618	4.8923e-05	0.00279449
cg13230172	-0.217044	4.8923e-05	0.00279449
cg13410877	-0.207446	4.8923e-05	0.00279449
cg13642872	0.427934	4.8923e-05	0.00279449
cg13668618	-0.559271	4.8923e-05	0.00279449
cg13817547	-0.378469	4.8923e-05	0.00279449
cg14135988	-0.358346	4.8923e-05	0.00279449
cg14575356	0.372133	4.8923e-05	0.00279449
cg15742858	-0.261246	4.8923e-05	0.00279449
cg15844835	-0.517183	4.8923e-05	0.00279449
cg16046616	-0.219617	4.8923e-05	0.00279449
cg16389209	0.338421	4.8923e-05	0.00279449
cg16493416	-0.323073	4.8923e-05	0.00279449
cg16517579	-0.247531	4.8923e-05	0.00279449
cg17015522	0.468303	4.8923e-05	0.00279449
cg17267737	0.52766	4.8923e-05	0.00279449
cg17745122	-0.219857	4.8923e-05	0.00279449
cg18931398	0.20219	4.8923e-05	0.00279449
cg19115492	-0.23653	4.8923e-05	0.00279449
cg19294311	-0.370606	4.8923e-05	0.00279449
cg19681842	0.48226	4.8923e-05	0.00279449
cg20023712	0.393553	4.8923e-05	0.00279449
cg20084184	0.445058	4.8923e-05	0.00279449
cg20408147	-0.381117	4.8923e-05	0.00279449
cg21346966	0.381981	4.8923e-05	0.00279449
cg22625415	-0.397548	4.8923e-05	0.00279449
cg22722777	0.333322	4.8923e-05	0.00279449
cg22797134	-0.235076	4.8923e-05	0.00279449
cg23216612	0.382957	4.8923e-05	0.00279449
cg23251640	-0.346837	4.8923e-05	0.00279449
cg23969380	0.494255	4.8923e-05	0.00279449
cg24166295	0.32894	4.8923e-05	0.00279449
cg24472231	-0.342343	4.8923e-05	0.00279449
cg25247859	-0.342256	4.8923e-05	0.00279449
cg25373624	0.396323	4.8923e-05	0.00279449
cg25411207	-0.375677	4.8923e-05	0.00279449
cg25683549	0.434874	4.8923e-05	0.00279449
cg25693132	-0.310055	4.8923e-05	0.00279449
cg25726664	-0.326821	4.8923e-05	0.00279449
cg25824543	-0.471586	4.8923e-05	0.00279449
cg25845367	-0.321731	4.8923e-05	0.00279449
cg25915307	-0.336876	4.8923e-05	0.00279449
cg27050153	-0.45525	4.8923e-05	0.00279449
cg27108984	0.405072	4.8923e-05	0.00279449
cg27133230	0.205647	4.8923e-05	0.00279449
cg27637948	-0.42573	4.8923e-05	0.00279449
cg00082656	0.284071	6.22835e-05	0.00308861
cg00339331	0.270547	6.22835e-05	0.00308861
cg00354884	0.308733	6.22835e-05	0.00308861
cg00368987	-0.214535	6.22835e-05	0.00308861
cg00449482	0.362989	6.22835e-05	0.00308861
cg00514407	-0.381387	6.22835e-05	0.00308861
cg00594016	0.245893	6.22835e-05	0.00308861
cg00711496	-0.336905	6.22835e-05	0.00308861
cg00902153	0.307572	6.22835e-05	0.00308861
cg01042100	0.382092	6.22835e-05	0.00308861
cg02192117	-0.340781	6.22835e-05	0.00308861
cg02198144	0.212873	6.22835e-05	0.00308861
cg02886522	-0.405967	6.22835e-05	0.00308861
cg03235179	-0.230722	6.22835e-05	0.00308861
cg03434128	-0.430807	6.22835e-05	0.00308861
cg03551161	-0.445257	6.22835e-05	0.00308861
cg03704308	-0.464317	6.22835e-05	0.00308861
cg03807883	0.320455	6.22835e-05	0.00308861
cg03909356	0.305036	6.22835e-05	0.00308861
cg04041679	-0.222618	6.22835e-05	0.00308861
cg04292359	-0.25999	6.22835e-05	0.00308861
cg04401986	-0.412989	6.22835e-05	0.00308861
cg04451880	-0.208007	6.22835e-05	0.00308861
cg04618607	-0.379609	6.22835e-05	0.00308861
cg05997021	-0.205556	6.22835e-05	0.00308861
cg06259881	-0.461476	6.22835e-05	0.00308861
cg06901238	0.312366	6.22835e-05	0.00308861
cg07238450	0.422925	6.22835e-05	0.00308861
cg07529657	-0.386063	6.22835e-05	0.00308861
cg08066844	-0.33443	6.22835e-05	0.00308861
cg08220136	-0.436711	6.22835e-05	0.00308861
cg09357350	0.413489	6.22835e-05	0.00308861
cg09514875	0.32513	6.22835e-05	0.00308861
cg09520393	-0.291897	6.22835e-05	0.00308861
cg09567473	-0.358694	6.22835e-05	0.00308861
cg09642525	0.26987	6.22835e-05	0.00308861
cg10244128	0.408904	6.22835e-05	0.00308861
cg11998703	-0.448723	6.22835e-05	0.00308861
cg12113851	0.259466	6.22835e-05	0.00308861
cg12257156	0.431755	6.22835e-05	0.00308861
cg12459932	0.237918	6.22835e-05	0.00308861
cg12572665	0.437557	6.22835e-05	0.00308861
cg12988522	-0.335066	6.22835e-05	0.00308861
cg13147822	-0.351098	6.22835e-05	0.00308861
cg13398674	-0.289261	6.22835e-05	0.00308861
cg13468002	-0.297012	6.22835e-05	0.00308861
cg13764778	-0.243567	6.22835e-05	0.00308861
cg14623306	-0.314175	6.22835e-05	0.00308861
cg14720706	-0.311829	6.22835e-05	0.00308861
cg15149374	0.374555	6.22835e-05	0.00308861
cg15587508	-0.240029	6.22835e-05	0.00308861
cg15681577	-0.352954	6.22835e-05	0.00308861
cg15751116	-0.376953	6.22835e-05	0.00308861
cg15836660	-0.364866	6.22835e-05	0.00308861
cg15949553	0.31804	6.22835e-05	0.00308861
cg16043990	-0.253764	6.22835e-05	0.00308861
cg16932094	0.252332	6.22835e-05	0.00308861
cg17217017	0.212017	6.22835e-05	0.00308861
cg17407677	-0.340365	6.22835e-05	0.00308861
cg17698295	-0.445277	6.22835e-05	0.00308861
cg18003659	0.397774	6.22835e-05	0.00308861
cg18478353	-0.209658	6.22835e-05	0.00308861
cg18670373	-0.317072	6.22835e-05	0.00308861
cg19130973	0.397663	6.22835e-05	0.00308861
cg19268017	-0.392519	6.22835e-05	0.00308861
cg19959677	-0.332321	6.22835e-05	0.00308861
cg20163243	-0.446314	6.22835e-05	0.00308861
cg21331362	0.419717	6.22835e-05	0.00308861
cg21838880	-0.520653	6.22835e-05	0.00308861
cg22225673	-0.284412	6.22835e-05	0.00308861
cg22559669	-0.317087	6.22835e-05	0.00308861
cg23112950	0.255066	6.22835e-05	0.00308861
cg23155785	-0.297439	6.22835e-05	0.00308861
cg23575688	0.411913	6.22835e-05	0.00308861
cg23651889	0.318504	6.22835e-05	0.00308861
cg23907586	-0.266076	6.22835e-05	0.00308861
cg24262325	-0.217256	6.22835e-05	0.00308861
cg24689019	-0.280352	6.22835e-05	0.00308861
cg24920933	0.420424	6.22835e-05	0.00308861
cg25563983	-0.229252	6.22835e-05	0.00308861
cg25983380	0.253181	6.22835e-05	0.00308861
cg26228558	0.401162	6.22835e-05	0.00308861
cg26536863	0.447351	6.22835e-05	0.00308861
cg26613140	-0.514454	6.22835e-05	0.00308861
cg26802053	-0.356034	6.22835e-05	0.00308861
cg26857911	-0.30371	6.22835e-05	0.00308861
cg27058497	0.274753	6.22835e-05	0.00308861
cg27506462	-0.362948	6.22835e-05	0.00308861
cg00004979	-0.202475	7.82965e-05	0.00342732
cg00101227	0.370273	7.82965e-05	0.00342732
cg00224563	-0.344942	7.82965e-05	0.00342732
cg00328210	0.279289	7.82965e-05	0.00342732
cg00349925	0.247076	7.82965e-05	0.00342732
cg00370414	-0.480279	7.82965e-05	0.00342732
cg00462107	-0.367959	7.82965e-05	0.00342732
cg00463171	-0.478437	7.82965e-05	0.00342732
cg00498155	-0.522164	7.82965e-05	0.00342732
cg01271485	0.413775	7.82965e-05	0.00342732
cg01370384	-0.226431	7.82965e-05	0.00342732
cg01741041	0.223218	7.82965e-05	0.00342732
cg01850783	-0.273899	7.82965e-05	0.00342732
cg01878345	-0.457866	7.82965e-05	0.00342732
cg01927745	-0.429485	7.82965e-05	0.00342732
cg01966091	-0.330041	7.82965e-05	0.00342732
cg01993952	0.499276	7.82965e-05	0.00342732
cg02154956	-0.412842	7.82965e-05	0.00342732
cg02226697	-0.420815	7.82965e-05	0.00342732
cg02435252	-0.336903	7.82965e-05	0.00342732
cg02667022	-0.399085	7.82965e-05	0.00342732
cg02685016	-0.459707	7.82965e-05	0.00342732
cg02965237	-0.365363	7.82965e-05	0.00342732
cg03061682	-0.5925	7.82965e-05	0.00342732
cg03100906	0.231231	7.82965e-05	0.00342732
cg03368758	0.419386	7.82965e-05	0.00342732
cg03440540	-0.202207	7.82965e-05	0.00342732
cg03946896	-0.260039	7.82965e-05	0.00342732
cg04415599	-0.392477	7.82965e-05	0.00342732
cg04539574	-0.379884	7.82965e-05	0.00342732
cg04713453	-0.394805	7.82965e-05	0.00342732
cg04900872	0.372704	7.82965e-05	0.00342732
cg05015495	0.203535	7.82965e-05	0.00342732
cg05155131	-0.403478	7.82965e-05	0.00342732
cg05173758	0.309678	7.82965e-05	0.00342732
cg05255728	-0.338402	7.82965e-05	0.00342732
cg05311623	-0.359631	7.82965e-05	0.00342732
cg05506365	-0.332041	7.82965e-05	0.00342732
cg05632555	0.375449	7.82965e-05	0.00342732
cg05979597	-0.203004	7.82965e-05	0.00342732
cg06059069	0.379974	7.82965e-05	0.00342732
cg06302533	-0.302161	7.82965e-05	0.00342732
cg06611358	-0.423147	7.82965e-05	0.00342732
cg06737484	-0.238825	7.82965e-05	0.00342732
cg07035515	-0.409664	7.82965e-05	0.00342732
cg07430472	-0.430355	7.82965e-05	0.00342732
cg08233142	-0.463658	7.82965e-05	0.00342732
cg08312765	0.348964	7.82965e-05	0.00342732
cg08512142	-0.315264	7.82965e-05	0.00342732
cg08542090	-0.374767	7.82965e-05	0.00342732
cg09152886	-0.28821	7.82965e-05	0.00342732
cg09461837	-0.32156	7.82965e-05	0.00342732
cg09552641	0.516469	7.82965e-05	0.00342732
cg10057264	0.414359	7.82965e-05	0.00342732
cg10181330	-0.234956	7.82965e-05	0.00342732
cg10214827	-0.324313	7.82965e-05	0.00342732
cg10638734	-0.297868	7.82965e-05	0.00342732
cg10910862	0.297605	7.82965e-05	0.00342732
cg11025829	-0.351557	7.82965e-05	0.00342732
cg11485012	0.44376	7.82965e-05	0.00342732
cg12080566	0.315702	7.82965e-05	0.00342732
cg12142501	-0.20389	7.82965e-05	0.00342732
cg12636785	0.305662	7.82965e-05	0.00342732
cg13033061	0.223283	7.82965e-05	0.00342732
cg13170640	0.397955	7.82965e-05	0.00342732
cg13453520	-0.295946	7.82965e-05	0.00342732
cg13786023	0.354605	7.82965e-05	0.00342732
cg13788537	-0.298086	7.82965e-05	0.00342732
cg14311811	-0.4955	7.82965e-05	0.00342732
cg14380517	-0.328527	7.82965e-05	0.00342732
cg15134506	0.454009	7.82965e-05	0.00342732
cg15748470	-0.338798	7.82965e-05	0.00342732
cg16208357	-0.347948	7.82965e-05	0.00342732
cg16506426	-0.284555	7.82965e-05	0.00342732
cg16646024	-0.372172	7.82965e-05	0.00342732
cg16997488	-0.419289	7.82965e-05	0.00342732
cg17032372	0.49947	7.82965e-05	0.00342732
cg17186103	0.314179	7.82965e-05	0.00342732
cg17390350	-0.531225	7.82965e-05	0.00342732
cg17516247	0.506604	7.82965e-05	0.00342732
cg17931641	-0.289614	7.82965e-05	0.00342732
cg18376860	0.450238	7.82965e-05	0.00342732
cg18534491	-0.269626	7.82965e-05	0.00342732
cg19003337	0.262444	7.82965e-05	0.00342732
cg19070159	0.339737	7.82965e-05	0.00342732
cg19445335	-0.367424	7.82965e-05	0.00342732
cg19853516	-0.40652	7.82965e-05	0.00342732
cg20031659	-0.313672	7.82965e-05	0.00342732
cg20408104	0.351627	7.82965e-05	0.00342732
cg20483361	0.287275	7.82965e-05	0.00342732
cg20684973	-0.200029	7.82965e-05	0.00342732
cg20744304	-0.344022	7.82965e-05	0.00342732
cg21001441	0.34107	7.82965e-05	0.00342732
cg21415227	-0.278151	7.82965e-05	0.00342732
cg21550804	-0.363869	7.82965e-05	0.00342732
cg22458693	0.440877	7.82965e-05	0.00342732
cg23217778	0.413231	7.82965e-05	0.00342732
cg23446109	-0.514173	7.82965e-05	0.00342732
cg23639989	-0.363559	7.82965e-05	0.00342732
cg24073365	-0.35603	7.82965e-05	0.00342732
cg24079969	-0.405986	7.82965e-05	0.00342732
cg25149927	-0.279103	7.82965e-05	0.00342732
cg25343734	0.241563	7.82965e-05	0.00342732
cg25964035	0.346607	7.82965e-05	0.00342732
cg26116560	-0.208325	7.82965e-05	0.00342732
cg26777883	-0.538136	7.82965e-05	0.00342732
cg26963002	-0.312016	7.82965e-05	0.00342732
cg00020474	-0.353686	9.7846e-05	0.00377846
cg00035630	0.367799	9.7846e-05	0.00377846
cg00447052	-0.394903	9.7846e-05	0.00377846
cg00455216	-0.360559	9.7846e-05	0.00377846
cg00974761	0.563021	9.7846e-05	0.00377846
cg01497892	0.366773	9.7846e-05	0.00377846
cg01725608	-0.362254	9.7846e-05	0.00377846
cg01968457	0.324384	9.7846e-05	0.00377846
cg02397768	-0.287385	9.7846e-05	0.00377846
cg02675308	-0.406229	9.7846e-05	0.00377846
cg03221619	0.267081	9.7846e-05	0.00377846
cg03819900	0.398427	9.7846e-05	0.00377846
cg04710571	-0.430244	9.7846e-05	0.00377846
cg05493679	0.440912	9.7846e-05	0.00377846
cg05590442	-0.327023	9.7846e-05	0.00377846
cg05591716	-0.297601	9.7846e-05	0.00377846
cg05668894	-0.390444	9.7846e-05	0.00377846
cg05709402	0.404461	9.7846e-05	0.00377846
cg05745631	-0.318586	9.7846e-05	0.00377846
cg05982271	-0.244509	9.7846e-05	0.00377846
cg06206626	-0.312395	9.7846e-05	0.00377846
cg06767766	-0.283478	9.7846e-05	0.00377846
cg06818777	-0.303515	9.7846e-05	0.00377846
cg07034632	-0.288252	9.7846e-05	0.00377846
cg07452879	0.348865	9.7846e-05	0.00377846
cg07493834	0.395034	9.7846e-05	0.00377846
cg07778819	-0.394131	9.7846e-05	0.00377846
cg07884168	0.274602	9.7846e-05	0.00377846
cg08004073	-0.444905	9.7846e-05	0.00377846
cg08318505	-0.348051	9.7846e-05	0.00377846
cg08961664	0.334538	9.7846e-05	0.00377846
cg09088834	-0.347876	9.7846e-05	0.00377846
cg09090376	0.261328	9.7846e-05	0.00377846
cg09222023	-0.347806	9.7846e-05	0.00377846
cg09719477	-0.250351	9.7846e-05	0.00377846
cg09754122	-0.447329	9.7846e-05	0.00377846
cg09764221	-0.306353	9.7846e-05	0.00377846
cg10035469	-0.22686	9.7846e-05	0.00377846
cg10155725	0.291239	9.7846e-05	0.00377846
cg10332700	-0.374117	9.7846e-05	0.00377846
cg10492511	-0.427297	9.7846e-05	0.00377846
cg10548492	0.205983	9.7846e-05	0.00377846
cg10690747	0.407942	9.7846e-05	0.00377846
cg10715147	0.244971	9.7846e-05	0.00377846
cg10737891	-0.326728	9.7846e-05	0.00377846
cg11045814	-0.303571	9.7846e-05	0.00377846
cg11126134	-0.401878	9.7846e-05	0.00377846
cg11255163	-0.371581	9.7846e-05	0.00377846
cg11823551	0.4482	9.7846e-05	0.00377846
cg12134754	-0.220805	9.7846e-05	0.00377846
cg12722337	0.433642	9.7846e-05	0.00377846
cg12927498	-0.428009	9.7846e-05	0.00377846
cg13081009	0.379921	9.7846e-05	0.00377846
cg13707183	-0.32854	9.7846e-05	0.00377846
cg13846563	-0.259431	9.7846e-05	0.00377846
cg14026113	-0.249433	9.7846e-05	0.00377846
cg14187895	0.37519	9.7846e-05	0.00377846
cg14841483	0.380584	9.7846e-05	0.00377846
cg14847045	-0.230558	9.7846e-05	0.00377846
cg15032239	-0.402669	9.7846e-05	0.00377846
cg15372508	-0.36155	9.7846e-05	0.00377846
cg16085171	0.318128	9.7846e-05	0.00377846
cg16176675	0.294983	9.7846e-05	0.00377846
cg17323243	-0.259689	9.7846e-05	0.00377846
cg17810878	0.21652	9.7846e-05	0.00377846
cg18418538	-0.279406	9.7846e-05	0.00377846
cg18494124	-0.211377	9.7846e-05	0.00377846
cg18566883	-0.409086	9.7846e-05	0.00377846
cg18612647	-0.372775	9.7846e-05	0.00377846
cg18859469	-0.436892	9.7846e-05	0.00377846
cg18971591	0.372857	9.7846e-05	0.00377846
cg19095187	-0.368772	9.7846e-05	0.00377846
cg19118212	-0.297208	9.7846e-05	0.00377846
cg19354579	-0.312844	9.7846e-05	0.00377846
cg19429281	-0.534785	9.7846e-05	0.00377846
cg19916212	-0.511438	9.7846e-05	0.00377846
cg20036732	-0.305409	9.7846e-05	0.00377846
cg20781461	-0.395549	9.7846e-05	0.00377846
cg20914508	-0.291994	9.7846e-05	0.00377846
cg21292152	-0.250761	9.7846e-05	0.00377846
cg22396959	0.332355	9.7846e-05	0.00377846
cg22546686	-0.443012	9.7846e-05	0.00377846
cg23020977	-0.316543	9.7846e-05	0.00377846
cg23448054	-0.276302	9.7846e-05	0.00377846
cg23525708	-0.319269	9.7846e-05	0.00377846
cg23828595	-0.321361	9.7846e-05	0.00377846
cg23938300	-0.384099	9.7846e-05	0.00377846
cg24060037	-0.368561	9.7846e-05	0.00377846
cg24708145	0.297074	9.7846e-05	0.00377846
cg25223771	-0.325399	9.7846e-05	0.00377846
cg25884399	-0.369334	9.7846e-05	0.00377846
cg25956283	0.271529	9.7846e-05	0.00377846
cg26132144	0.317447	9.7846e-05	0.00377846
cg26152485	-0.269873	9.7846e-05	0.00377846
cg26155867	-0.379802	9.7846e-05	0.00377846
cg26325335	-0.377548	9.7846e-05	0.00377846
cg26403748	0.40462	9.7846e-05	0.00377846
cg27412680	0.361857	9.7846e-05	0.00377846
cg27658967	-0.43398	9.7846e-05	0.00377846
cg00324725	-0.322483	0.000120932	0.00416194
cg00417742	-0.302662	0.000120932	0.00416194
cg01016660	-0.340982	0.000120932	0.00416194
cg01120509	0.206532	0.000120932	0.00416194
cg01403948	-0.409679	0.000120932	0.00416194
cg01581084	-0.304447	0.000120932	0.00416194
cg01632300	-0.24022	0.000120932	0.00416194
cg01737554	0.321276	0.000120932	0.00416194
cg01814098	-0.308948	0.000120932	0.00416194
cg01907051	-0.406193	0.000120932	0.00416194
cg02351713	0.416568	0.000120932	0.00416194
cg02435043	0.292318	0.000120932	0.00416194
cg02450785	0.393367	0.000120932	0.00416194
cg02695567	0.37396	0.000120932	0.00416194
cg03034365	0.306375	0.000120932	0.00416194
cg03845214	-0.274033	0.000120932	0.00416194
cg04129911	0.283968	0.000120932	0.00416194
cg04471375	0.468045	0.000120932	0.00416194
cg04547675	-0.409266	0.000120932	0.00416194
cg04959815	-0.413266	0.000120932	0.00416194
cg05340162	-0.271118	0.000120932	0.00416194
cg05655806	0.511737	0.000120932	0.00416194
cg05861255	-0.275683	0.000120932	0.00416194
cg05941376	0.498349	0.000120932	0.00416194
cg06466031	-0.435407	0.000120932	0.00416194
cg06614508	0.286311	0.000120932	0.00416194
cg07111868	-0.331524	0.000120932	0.00416194
cg07719512	0.23341	0.000120932	0.00416194
cg07825094	-0.291594	0.000120932	0.00416194
cg07984286	-0.302306	0.000120932	0.00416194
cg08119553	-0.370501	0.000120932	0.00416194
cg08160871	-0.245392	0.000120932	0.00416194
cg08423507	0.2463	0.000120932	0.00416194
cg08570034	0.311112	0.000120932	0.00416194
cg08699646	-0.381723	0.000120932	0.00416194
cg08770935	0.275353	0.000120932	0.00416194
cg09669356	-0.508326	0.000120932	0.00416194
cg10870443	-0.367821	0.000120932	0.00416194
cg10883266	-0.264505	0.000120932	0.00416194
cg10965164	0.299871	0.000120932	0.00416194
cg12194463	-0.323433	0.000120932	0.00416194
cg12807237	0.338923	0.000120932	0.00416194
cg12847373	-0.4292	0.000120932	0.00416194
cg12905673	0.230403	0.000120932	0.00416194
cg13379325	0.421664	0.000120932	0.00416194
cg13407278	0.252201	0.000120932	0.00416194
cg13434975	-0.367249	0.000120932	0.00416194
cg13874739	-0.354964	0.000120932	0.00416194
cg14215711	0.316858	0.000120932	0.00416194
cg14670788	-0.292814	0.000120932	0.00416194
cg15059851	0.207371	0.000120932	0.00416194
cg15115365	0.361433	0.000120932	0.00416194
cg15161854	0.354713	0.000120932	0.00416194
cg15589156	-0.204613	0.000120932	0.00416194
cg15698066	-0.430487	0.000120932	0.00416194
cg15862841	0.330541	0.000120932	0.00416194
cg15930380	0.207747	0.000120932	0.00416194
cg15975769	0.425231	0.000120932	0.00416194
cg16180217	-0.492561	0.000120932	0.00416194
cg17286253	-0.32138	0.000120932	0.00416194
cg17352152	-0.337906	0.000120932	0.00416194
cg17445097	0.393122	0.000120932	0.00416194
cg17471836	0.280792	0.000120932	0.00416194
cg17868128	0.248623	0.000120932	0.00416194
cg18246298	0.385931	0.000120932	0.00416194
cg18463607	0.370182	0.000120932	0.00416194
cg18763720	-0.38469	0.000120932	0.00416194
cg18876786	-0.453334	0.000120932	0.00416194
cg18893138	-0.298811	0.000120932	0.00416194
cg19459791	0.351617	0.000120932	0.00416194
cg19537070	0.370416	0.000120932	0.00416194
cg19541747	-0.370909	0.000120932	0.00416194
cg19724667	-0.222353	0.000120932	0.00416194
cg19763108	0.288636	0.000120932	0.00416194
cg19851242	-0.431447	0.000120932	0.00416194
cg19988028	-0.204384	0.000120932	0.00416194
cg20111703	-0.355822	0.000120932	0.00416194
cg20122635	-0.275648	0.000120932	0.00416194
cg20295671	-0.298653	0.000120932	0.00416194
cg20680754	-0.381295	0.000120932	0.00416194
cg21201500	-0.21765	0.000120932	0.00416194
cg21230793	0.377111	0.000120932	0.00416194
cg21625568	0.267035	0.000120932	0.00416194
cg21733013	0.221176	0.000120932	0.00416194
cg22227424	-0.224557	0.000120932	0.00416194
cg22576165	-0.27083	0.000120932	0.00416194
cg22663080	-0.214463	0.000120932	0.00416194
cg22724998	-0.342828	0.000120932	0.00416194
cg22735834	0.420378	0.000120932	0.00416194
cg22815785	-0.36118	0.000120932	0.00416194
cg22827640	-0.382615	0.000120932	0.00416194
cg22944461	-0.211659	0.000120932	0.00416194
cg22974804	-0.347129	0.000120932	0.00416194
cg23053825	-0.336746	0.000120932	0.00416194
cg23280720	0.309612	0.000120932	0.00416194
cg23368607	-0.27724	0.000120932	0.00416194
cg23625106	0.218881	0.000120932	0.00416194
cg23777956	-0.218234	0.000120932	0.00416194
cg23881936	-0.267071	0.000120932	0.00416194
cg24059119	-0.449878	0.000120932	0.00416194
cg24262654	0.446573	0.000120932	0.00416194
cg24432073	-0.392689	0.000120932	0.00416194
cg24703175	-0.258384	0.000120932	0.00416194
cg24803391	-0.339683	0.000120932	0.00416194
cg25347698	0.284474	0.000120932	0.00416194
cg25447202	-0.230735	0.000120932	0.00416194
cg25939742	-0.227467	0.000120932	0.00416194
cg26257814	-0.444024	0.000120932	0.00416194
cg26600181	-0.210909	0.000120932	0.00416194
cg26615224	0.375548	0.000120932	0.00416194
cg27079232	0.220277	0.000120932	0.00416194
cg27209953	-0.394524	0.000120932	0.00416194
cg27308576	0.213712	0.000120932	0.00416194
ch.6.2893423F	-0.21607	0.000120932	0.00416194
cg00119811	0.208987	0.000148636	0.00460038
cg00387445	-0.213993	0.000148636	0.00460038
cg00446697	0.398443	0.000148636	0.00460038
cg01172735	-0.251123	0.000148636	0.00460038
cg01527159	-0.401696	0.000148636	0.00460038
cg01612730	-0.384522	0.000148636	0.00460038
cg01860774	0.386571	0.000148636	0.00460038
cg02014733	0.309815	0.000148636	0.00460038
cg02147695	-0.499171	0.000148636	0.00460038
cg02224374	-0.239522	0.000148636	0.00460038
cg02259324	-0.394148	0.000148636	0.00460038
cg02867514	0.409418	0.000148636	0.00460038
cg03161037	-0.307995	0.000148636	0.00460038
cg03293697	-0.440772	0.000148636	0.00460038
cg03297042	-0.224435	0.000148636	0.00460038
cg03675047	-0.248699	0.000148636	0.00460038
cg03805279	0.383392	0.000148636	0.00460038
cg04088182	0.429905	0.000148636	0.00460038
cg04141627	-0.271993	0.000148636	0.00460038
cg04272613	0.271095	0.000148636	0.00460038
cg04747941	-0.333121	0.000148636	0.00460038
cg04758026	0.366245	0.000148636	0.00460038
cg04907523	-0.318449	0.000148636	0.00460038
cg04910591	-0.296142	0.000148636	0.00460038
cg05129951	-0.358763	0.000148636	0.00460038
cg05262436	-0.313552	0.000148636	0.00460038
cg05386570	-0.29395	0.000148636	0.00460038
cg05540369	-0.264607	0.000148636	0.00460038
cg05663031	0.439999	0.000148636	0.00460038
cg05932936	-0.219315	0.000148636	0.00460038
cg06073351	-0.221369	0.000148636	0.00460038
cg06150642	-0.346115	0.000148636	0.00460038
cg06379754	-0.418545	0.000148636	0.00460038
cg06413272	0.218414	0.000148636	0.00460038
cg06661266	0.392072	0.000148636	0.00460038
cg06890553	-0.3468	0.000148636	0.00460038
cg07099627	-0.440706	0.000148636	0.00460038
cg07392897	-0.291532	0.000148636	0.00460038
cg07731304	-0.318958	0.000148636	0.00460038
cg08043781	0.240695	0.000148636	0.00460038
cg08500159	0.358752	0.000148636	0.00460038
cg08610987	0.293759	0.000148636	0.00460038
cg08817836	0.334604	0.000148636	0.00460038
cg09023965	0.420923	0.000148636	0.00460038
cg09425708	-0.397323	0.000148636	0.00460038
cg09464466	0.290356	0.000148636	0.00460038
cg10063047	0.347724	0.000148636	0.00460038
cg10361298	0.276321	0.000148636	0.00460038
cg10640333	-0.35233	0.000148636	0.00460038
cg10641721	-0.404605	0.000148636	0.00460038
cg11023900	-0.284725	0.000148636	0.00460038
cg11293699	-0.363325	0.000148636	0.00460038
cg11462533	-0.366657	0.000148636	0.00460038
cg11550547	-0.398947	0.000148636	0.00460038
cg11915205	-0.286323	0.000148636	0.00460038
cg12590404	-0.248263	0.000148636	0.00460038
cg12730323	-0.377664	0.000148636	0.00460038
cg12922751	-0.324228	0.000148636	0.00460038
cg13353550	0.272009	0.000148636	0.00460038
cg13414750	0.434696	0.000148636	0.00460038
cg13601650	0.348942	0.000148636	0.00460038
cg13818654	-0.33889	0.000148636	0.00460038
cg14011971	0.335706	0.000148636	0.00460038
cg15226226	0.36812	0.000148636	0.00460038
cg15673731	-0.306398	0.000148636	0.00460038
cg16975959	-0.267652	0.000148636	0.00460038
cg16985233	0.493578	0.000148636	0.00460038
cg17429000	-0.345469	0.000148636	0.00460038
cg17511195	-0.214922	0.000148636	0.00460038
cg17739428	-0.344552	0.000148636	0.00460038
cg18215217	-0.265693	0.000148636	0.00460038
cg19675084	-0.303203	0.000148636	0.00460038
cg20041710	0.501223	0.000148636	0.00460038
cg20436533	0.316939	0.000148636	0.00460038
cg20957164	0.350217	0.000148636	0.00460038
cg21011139	-0.36249	0.000148636	0.00460038
cg21195185	-0.399372	0.000148636	0.00460038
cg21466963	-0.225115	0.000148636	0.00460038
cg21617516	-0.287294	0.000148636	0.00460038
cg22179082	0.425842	0.000148636	0.00460038
cg22667294	0.321195	0.000148636	0.00460038
cg22748799	-0.430834	0.000148636	0.00460038
cg23046475	-0.33228	0.000148636	0.00460038
cg23163531	-0.355346	0.000148636	0.00460038
cg23258678	-0.481697	0.000148636	0.00460038
cg23558002	-0.435605	0.000148636	0.00460038
cg23855879	0.370674	0.000148636	0.00460038
cg24040155	-0.452917	0.000148636	0.00460038
cg24112000	0.342146	0.000148636	0.00460038
cg24140775	0.326459	0.000148636	0.00460038
cg24216596	-0.341585	0.000148636	0.00460038
cg24553673	-0.403245	0.000148636	0.00460038
cg24644049	-0.409276	0.000148636	0.00460038
cg24780966	0.299283	0.000148636	0.00460038
cg25031380	-0.35724	0.000148636	0.00460038
cg25109026	-0.209292	0.000148636	0.00460038
cg25134758	-0.24197	0.000148636	0.00460038
cg25287268	0.26265	0.000148636	0.00460038
cg25489866	-0.346908	0.000148636	0.00460038
cg25630514	0.31597	0.000148636	0.00460038
cg25755057	0.381534	0.000148636	0.00460038
cg26173997	-0.427084	0.000148636	0.00460038
cg26882009	-0.247117	0.000148636	0.00460038
cg27176264	-0.34145	0.000148636	0.00460038
cg27302296	-0.320701	0.000148636	0.00460038
cg27406678	-0.261928	0.000148636	0.00460038
cg27538686	-0.250288	0.000148636	0.00460038
cg27573549	0.383034	0.000148636	0.00460038
cg27643099	-0.263552	0.000148636	0.00460038
cg00113020	0.474524	0.000181153	0.00505679
cg00477157	-0.247308	0.000181153	0.00505679
cg00533390	0.321322	0.000181153	0.00505679
cg00786305	-0.296835	0.000181153	0.00505679
cg00880079	-0.376845	0.000181153	0.00505679
cg01670876	0.270933	0.000181153	0.00505679
cg02096396	-0.330664	0.000181153	0.00505679
cg02109793	-0.260459	0.000181153	0.00505679
cg02399645	-0.399861	0.000181153	0.00505679
cg02462195	-0.336516	0.000181153	0.00505679
cg02468770	0.31717	0.000181153	0.00505679
cg02508848	-0.277374	0.000181153	0.00505679
cg03108229	-0.269083	0.000181153	0.00505679
cg03192775	0.378138	0.000181153	0.00505679
cg03230154	-0.518498	0.000181153	0.00505679
cg03527802	0.277726	0.000181153	0.00505679
cg03530006	0.358006	0.000181153	0.00505679
cg03534481	0.261261	0.000181153	0.00505679
cg03650550	0.227362	0.000181153	0.00505679
cg03688818	-0.205211	0.000181153	0.00505679
cg03830329	-0.306688	0.000181153	0.00505679
cg03834467	0.260056	0.000181153	0.00505679
cg04303382	-0.368435	0.000181153	0.00505679
cg04479219	-0.318044	0.000181153	0.00505679
cg04494873	-0.418577	0.000181153	0.00505679
cg04574956	0.341561	0.000181153	0.00505679
cg05364759	-0.321608	0.000181153	0.00505679
cg05660889	-0.373289	0.000181153	0.00505679
cg05666828	-0.428516	0.000181153	0.00505679
cg06069100	0.220868	0.000181153	0.00505679
cg06174407	-0.334704	0.000181153	0.00505679
cg06528584	-0.225856	0.000181153	0.00505679
cg06570167	-0.226774	0.000181153	0.00505679
cg06679089	-0.258106	0.000181153	0.00505679
cg06732241	-0.337921	0.000181153	0.00505679
cg07060864	-0.244995	0.000181153	0.00505679
cg07137336	-0.295226	0.000181153	0.00505679
cg07258167	-0.214318	0.000181153	0.00505679
cg07729527	0.282775	0.000181153	0.00505679
cg07732143	-0.282134	0.000181153	0.00505679
cg08469632	-0.20702	0.000181153	0.00505679
cg08504468	-0.340831	0.000181153	0.00505679
cg08612137	-0.355098	0.000181153	0.00505679
cg09221867	-0.348907	0.000181153	0.00505679
cg09453312	0.275339	0.000181153	0.00505679
cg09628359	0.356067	0.000181153	0.00505679
cg09644952	0.300988	0.000181153	0.00505679
cg09976287	0.454238	0.000181153	0.00505679
cg10161743	-0.261657	0.000181153	0.00505679
cg10344081	-0.407977	0.000181153	0.00505679
cg10513118	0.335495	0.000181153	0.00505679
cg11214962	0.312059	0.000181153	0.00505679
cg11224765	-0.387161	0.000181153	0.00505679
cg11229185	-0.297736	0.000181153	0.00505679
cg11419456	-0.360921	0.000181153	0.00505679
cg12056646	-0.221073	0.000181153	0.00505679
cg12166476	0.49512	0.000181153	0.00505679
cg12598270	-0.317489	0.000181153	0.00505679
cg12631735	-0.343656	0.000181153	0.00505679
cg12639192	0.430095	0.000181153	0.00505679
cg12831866	-0.282175	0.000181153	0.00505679
cg12961842	-0.515222	0.000181153	0.00505679
cg13385568	0.266213	0.000181153	0.00505679
cg13527872	-0.259576	0.000181153	0.00505679
cg13565718	0.237921	0.000181153	0.00505679
cg13754355	0.26125	0.000181153	0.00505679
cg14108532	0.242228	0.000181153	0.00505679
cg14688579	-0.376693	0.000181153	0.00505679
cg14776763	-0.234283	0.000181153	0.00505679
cg14988503	-0.40284	0.000181153	0.00505679
cg15131414	-0.356658	0.000181153	0.00505679
cg15543919	-0.314827	0.000181153	0.00505679
cg15618428	-0.291595	0.000181153	0.00505679
cg15951188	-0.34042	0.000181153	0.00505679
cg16040504	-0.41166	0.000181153	0.00505679
cg16118592	0.372427	0.000181153	0.00505679
cg16373176	0.382946	0.000181153	0.00505679
cg16439130	0.404303	0.000181153	0.00505679
cg16871763	-0.287123	0.000181153	0.00505679
cg16904960	-0.290955	0.000181153	0.00505679
cg17587986	-0.460386	0.000181153	0.00505679
cg18264657	-0.215716	0.000181153	0.00505679
cg18315638	-0.346863	0.000181153	0.00505679
cg18475747	-0.330737	0.000181153	0.00505679
cg18568990	-0.383561	0.000181153	0.00505679
cg18597709	-0.518681	0.000181153	0.00505679
cg18717067	0.446261	0.000181153	0.00505679
cg18786643	0.277615	0.000181153	0.00505679
cg18907180	-0.37528	0.000181153	0.00505679
cg19267596	-0.296025	0.000181153	0.00505679
cg19309676	-0.27422	0.000181153	0.00505679
cg19471574	-0.372512	0.000181153	0.00505679
cg19542238	-0.368113	0.000181153	0.00505679
cg19742055	-0.401001	0.000181153	0.00505679
cg19820328	0.401319	0.000181153	0.00505679
cg20358158	-0.290225	0.000181153	0.00505679
cg20719675	0.213799	0.000181153	0.00505679
cg21500799	-0.308674	0.000181153	0.00505679
cg21661111	0.316399	0.000181153	0.00505679
cg21697134	-0.327658	0.000181153	0.00505679
cg21883802	-0.45178	0.000181153	0.00505679
cg21937244	0.294478	0.000181153	0.00505679
cg22471112	-0.307608	0.000181153	0.00505679
cg22584645	0.402496	0.000181153	0.00505679
cg22597040	-0.323639	0.000181153	0.00505679
cg22796593	-0.284299	0.000181153	0.00505679
cg23217946	-0.426831	0.000181153	0.00505679
cg23235217	-0.359235	0.000181153	0.00505679
cg23719124	-0.350797	0.000181153	0.00505679
cg23995459	0.361122	0.000181153	0.00505679
cg24006126	-0.301248	0.000181153	0.00505679
cg24069188	0.237884	0.000181153	0.00505679
cg24077501	-0.33828	0.000181153	0.00505679
cg24610854	0.313074	0.000181153	0.00505679
cg24666702	-0.44339	0.000181153	0.00505679
cg24950003	0.377297	0.000181153	0.00505679
cg25324047	-0.421291	0.000181153	0.00505679
cg25894658	-0.503727	0.000181153	0.00505679
cg26574240	0.272181	0.000181153	0.00505679
cg26813693	-0.247607	0.000181153	0.00505679
cg27105390	-0.379251	0.000181153	0.00505679
cg27630352	0.347911	0.000181153	0.00505679
cg00523901	0.305239	0.000219564	0.0055501
cg00730266	-0.414762	0.000219564	0.0055501
cg00779313	0.499436	0.000219564	0.0055501
cg00819844	-0.415276	0.000219564	0.0055501
cg00850083	-0.286953	0.000219564	0.0055501
cg01036090	0.274205	0.000219564	0.0055501
cg01684881	-0.205052	0.000219564	0.0055501
cg01773144	0.202572	0.000219564	0.0055501
cg02005147	-0.349143	0.000219564	0.0055501
cg02311801	0.409051	0.000219564	0.0055501
cg02593579	-0.247877	0.000219564	0.0055501
cg02630677	-0.362927	0.000219564	0.0055501
cg02772121	0.448831	0.000219564	0.0055501
cg02852421	0.284814	0.000219564	0.0055501
cg03166286	-0.327049	0.000219564	0.0055501
cg03345093	-0.221667	0.000219564	0.0055501
cg03406394	-0.286415	0.000219564	0.0055501
cg03456938	-0.30578	0.000219564	0.0055501
cg03470754	-0.344197	0.000219564	0.0055501
cg03727202	-0.278643	0.000219564	0.0055501
cg03732545	-0.296637	0.000219564	0.0055501
cg04113418	-0.265733	0.000219564	0.0055501
cg04254066	-0.377478	0.000219564	0.0055501
cg05033271	-0.365189	0.000219564	0.0055501
cg05326274	-0.294713	0.000219564	0.0055501
cg05620558	-0.225479	0.000219564	0.0055501
cg05789714	-0.268722	0.000219564	0.0055501
cg05883269	0.360814	0.000219564	0.0055501
cg05938628	-0.24932	0.000219564	0.0055501
cg06070269	0.422058	0.000219564	0.0055501
cg06193232	0.204853	0.000219564	0.0055501
cg06569176	-0.255516	0.000219564	0.0055501
cg06866423	0.330784	0.000219564	0.0055501
cg07468710	0.327118	0.000219564	0.0055501
cg07800524	0.201787	0.000219564	0.0055501
cg07800665	-0.484394	0.000219564	0.0055501
cg07948034	-0.466769	0.000219564	0.0055501
cg08276171	-0.232192	0.000219564	0.0055501
cg08321129	-0.373786	0.000219564	0.0055501
cg08418980	-0.229213	0.000219564	0.0055501
cg08439487	0.391949	0.000219564	0.0055501
cg08557517	-0.38536	0.000219564	0.0055501
cg08581018	0.279608	0.000219564	0.0055501
cg08644598	0.314422	0.000219564	0.0055501
cg08827322	-0.286479	0.000219564	0.0055501
cg08978665	0.237209	0.000219564	0.0055501
cg09142313	-0.415536	0.000219564	0.0055501
cg09183181	-0.480752	0.000219564	0.0055501
cg09448946	-0.344399	0.000219564	0.0055501
cg09904264	-0.367598	0.000219564	0.0055501
cg10030512	0.335005	0.000219564	0.0055501
cg10596006	-0.285706	0.000219564	0.0055501
cg10717290	-0.301289	0.000219564	0.0055501
cg10991454	0.311413	0.000219564	0.0055501
cg11334709	0.219602	0.000219564	0.0055501
cg11693986	0.244549	0.000219564	0.0055501
cg11930400	-0.311143	0.000219564	0.0055501
cg11944933	-0.339935	0.000219564	0.0055501
cg12345778	-0.307812	0.000219564	0.0055501
cg12868305	-0.366011	0.000219564	0.0055501
cg13019844	0.205409	0.000219564	0.0055501
cg13410764	0.434106	0.000219564	0.0055501
cg13605988	-0.317053	0.000219564	0.0055501
cg13765368	-0.206579	0.000219564	0.0055501
cg13854500	-0.27761	0.000219564	0.0055501
cg14415066	-0.379527	0.000219564	0.0055501
cg14479709	0.233862	0.000219564	0.0055501
cg14487944	0.307343	0.000219564	0.0055501
cg14576565	-0.249917	0.000219564	0.0055501
cg14878988	-0.306745	0.000219564	0.0055501
cg15813011	0.313279	0.000219564	0.0055501
cg15929078	-0.30122	0.000219564	0.0055501
cg16681130	-0.422131	0.000219564	0.0055501
cg16712575	-0.330732	0.000219564	0.0055501
cg16739895	-0.3822	0.000219564	0.0055501
cg17084361	-0.294321	0.000219564	0.0055501
cg17445812	-0.274286	0.000219564	0.0055501
cg17786516	0.369236	0.000219564	0.0055501
cg17966435	-0.303757	0.000219564	0.0055501
cg18046365	0.340149	0.000219564	0.0055501
cg19088635	-0.355187	0.000219564	0.0055501
cg19211077	-0.379221	0.000219564	0.0055501
cg19382657	-0.275008	0.000219564	0.0055501
cg19825277	0.335423	0.000219564	0.0055501
cg20025658	0.268348	0.000219564	0.0055501
cg20095124	-0.366478	0.000219564	0.0055501
cg20542619	0.379747	0.000219564	0.0055501
cg20789700	0.36927	0.000219564	0.0055501
cg21164440	-0.450994	0.000219564	0.0055501
cg21224291	-0.344301	0.000219564	0.0055501
cg21265439	-0.32834	0.000219564	0.0055501
cg21269330	-0.250254	0.000219564	0.0055501
cg21511816	-0.22905	0.000219564	0.0055501
cg21567504	-0.330684	0.000219564	0.0055501
cg21935175	-0.337379	0.000219564	0.0055501
cg22251685	-0.282437	0.000219564	0.0055501
cg22561013	0.46781	0.000219564	0.0055501
cg22976884	-0.44944	0.000219564	0.0055501
cg23319477	-0.296211	0.000219564	0.0055501
cg23637494	-0.373279	0.000219564	0.0055501
cg23639368	-0.214334	0.000219564	0.0055501
cg24332743	0.326052	0.000219564	0.0055501
cg24519413	-0.29699	0.000219564	0.0055501
cg24884217	0.201091	0.000219564	0.0055501
cg25067849	-0.292404	0.000219564	0.0055501
cg25306499	-0.302006	0.000219564	0.0055501
cg25617157	0.283604	0.000219564	0.0055501
cg25664438	-0.512857	0.000219564	0.0055501
cg25673591	0.358056	0.000219564	0.0055501
cg25763788	-0.266528	0.000219564	0.0055501
cg26327732	-0.313045	0.000219564	0.0055501
cg26544594	-0.240945	0.000219564	0.0055501
cg26689765	-0.365187	0.000219564	0.0055501
cg27395200	0.393085	0.000219564	0.0055501
cg00080972	-0.30225	0.000264165	0.00609862
cg00450824	-0.435592	0.000264165	0.00609862
cg00862894	-0.286858	0.000264165	0.00609862
cg01160394	-0.285979	0.000264165	0.00609862
cg01859340	-0.278162	0.000264165	0.00609862
cg01920603	0.296383	0.000264165	0.00609862
cg02140991	-0.279626	0.000264165	0.00609862
cg02218324	-0.316748	0.000264165	0.00609862
cg02312175	-0.439902	0.000264165	0.00609862
cg02343318	-0.343471	0.000264165	0.00609862
cg02484352	-0.216283	0.000264165	0.00609862
cg02697237	-0.435834	0.000264165	0.00609862
cg02711647	-0.425807	0.000264165	0.00609862
cg02744880	-0.337013	0.000264165	0.00609862
cg02759489	-0.259906	0.000264165	0.00609862
cg02877791	0.272291	0.000264165	0.00609862
cg02938179	-0.289596	0.000264165	0.00609862
cg02948264	-0.282667	0.000264165	0.00609862
cg03059131	-0.435334	0.000264165	0.00609862
cg03397575	-0.44275	0.000264165	0.00609862
cg03519880	0.25131	0.000264165	0.00609862
cg03536711	0.378433	0.000264165	0.00609862
cg03552398	-0.269252	0.000264165	0.00609862
cg03652339	-0.223032	0.000264165	0.00609862
cg03680790	0.385753	0.000264165	0.00609862
cg03706893	-0.238462	0.000264165	0.00609862
cg03762349	0.207398	0.000264165	0.00609862
cg03875450	-0.205434	0.000264165	0.00609862
cg04094210	0.343155	0.000264165	0.00609862
cg04265051	-0.331679	0.000264165	0.00609862
cg04496177	-0.254324	0.000264165	0.00609862
cg05241461	-0.543648	0.000264165	0.00609862
cg05362384	-0.313055	0.000264165	0.00609862
cg05995496	0.250205	0.000264165	0.00609862
cg06280059	0.300862	0.000264165	0.00609862
cg06327732	0.343733	0.000264165	0.00609862
cg06496010	0.223501	0.000264165	0.00609862
cg06501295	-0.431899	0.000264165	0.00609862
cg06723421	0.295912	0.000264165	0.00609862
cg06724305	-0.312819	0.000264165	0.00609862
cg06895913	0.336997	0.000264165	0.00609862
cg06900494	0.317276	0.000264165	0.00609862
cg06977068	-0.273196	0.000264165	0.00609862
cg07071491	-0.21626	0.000264165	0.00609862
cg07119830	0.416108	0.000264165	0.00609862
cg07271302	-0.359342	0.000264165	0.00609862
cg07319614	0.452562	0.000264165	0.00609862
cg07391485	-0.213177	0.000264165	0.00609862
cg07411754	0.211538	0.000264165	0.00609862
cg07536737	0.41809	0.000264165	0.00609862
cg07705004	0.32897	0.000264165	0.00609862
cg07764786	0.266515	0.000264165	0.00609862
cg07941927	-0.237492	0.000264165	0.00609862
cg08314603	-0.328309	0.000264165	0.00609862
cg08517072	-0.290786	0.000264165	0.00609862
cg08593949	-0.404365	0.000264165	0.00609862
cg08648727	-0.323918	0.000264165	0.00609862
cg08702413	-0.418589	0.000264165	0.00609862
cg08885647	-0.322976	0.000264165	0.00609862
cg09105523	-0.337769	0.000264165	0.00609862
cg09142020	-0.422823	0.000264165	0.00609862
cg09144073	-0.49379	0.000264165	0.00609862
cg09611756	-0.242982	0.000264165	0.00609862
cg09914480	0.244178	0.000264165	0.00609862
cg10319870	0.355593	0.000264165	0.00609862
cg10598034	-0.307557	0.000264165	0.00609862
cg10746447	0.367012	0.000264165	0.00609862
cg10903116	-0.271504	0.000264165	0.00609862
cg10989870	-0.283123	0.000264165	0.00609862
cg11200414	0.408197	0.000264165	0.00609862
cg11285003	-0.336431	0.000264165	0.00609862
cg11405695	0.317327	0.000264165	0.00609862
cg11570511	-0.299195	0.000264165	0.00609862
cg11825926	-0.234757	0.000264165	0.00609862
cg11956761	-0.260889	0.000264165	0.00609862
cg12250581	0.447356	0.000264165	0.00609862
cg12597169	-0.341683	0.000264165	0.00609862
cg12961080	-0.421028	0.000264165	0.00609862
cg13039082	-0.340427	0.000264165	0.00609862
cg13261971	-0.357042	0.000264165	0.00609862
cg13590277	0.324969	0.000264165	0.00609862
cg13673833	-0.294543	0.000264165	0.00609862
cg13773631	-0.296188	0.000264165	0.00609862
cg14200127	0.477321	0.000264165	0.00609862
cg14239329	-0.368687	0.000264165	0.00609862
cg14311597	-0.243727	0.000264165	0.00609862
cg14354820	0.225789	0.000264165	0.00609862
cg14408465	-0.313208	0.000264165	0.00609862
cg14497545	-0.206336	0.000264165	0.00609862
cg14832378	0.229716	0.000264165	0.00609862
cg14879279	0.218062	0.000264165	0.00609862
cg14974223	0.252211	0.000264165	0.00609862
cg15053253	0.340939	0.000264165	0.00609862
cg16294620	0.360201	0.000264165	0.00609862
cg16370645	-0.296598	0.000264165	0.00609862
cg16738971	-0.323408	0.000264165	0.00609862
cg17018096	-0.306069	0.000264165	0.00609862
cg17598999	-0.264557	0.000264165	0.00609862
cg17942666	0.210971	0.000264165	0.00609862
cg17960769	-0.294332	0.000264165	0.00609862
cg17974145	0.246369	0.000264165	0.00609862
cg18232816	-0.278945	0.000264165	0.00609862
cg19313408	0.231002	0.000264165	0.00609862
cg19677522	-0.266768	0.000264165	0.00609862
cg20162206	-0.401053	0.000264165	0.00609862
cg20227627	0.31252	0.000264165	0.00609862
cg20570313	0.352665	0.000264165	0.00609862
cg21490980	-0.244148	0.000264165	0.00609862
cg21552300	0.346558	0.000264165	0.00609862
cg21730366	-0.328116	0.000264165	0.00609862
cg21985295	-0.351547	0.000264165	0.00609862
cg21988461	0.310147	0.000264165	0.00609862
cg22201588	-0.363867	0.000264165	0.00609862
cg22481535	-0.319461	0.000264165	0.00609862
cg22843797	-0.232926	0.000264165	0.00609862
cg23361368	-0.344935	0.000264165	0.00609862
cg23440822	-0.250438	0.000264165	0.00609862
cg23575275	-0.351496	0.000264165	0.00609862
cg23627909	-0.245504	0.000264165	0.00609862
cg24137448	0.361006	0.000264165	0.00609862
cg24213508	-0.268294	0.000264165	0.00609862
cg24250669	-0.220488	0.000264165	0.00609862
cg24438423	-0.200619	0.000264165	0.00609862
cg24578966	-0.304475	0.000264165	0.00609862
cg24605529	-0.261508	0.000264165	0.00609862
cg24664275	-0.211256	0.000264165	0.00609862
cg24681307	0.352958	0.000264165	0.00609862
cg24746738	0.413013	0.000264165	0.00609862
cg24748867	-0.347954	0.000264165	0.00609862
cg24808318	-0.330031	0.000264165	0.00609862
cg24842908	-0.328421	0.000264165	0.00609862
cg24931346	0.290963	0.000264165	0.00609862
cg24956533	-0.264669	0.000264165	0.00609862
cg24979093	0.312325	0.000264165	0.00609862
cg25103417	-0.340898	0.000264165	0.00609862
cg25396971	-0.207444	0.000264165	0.00609862
cg25973895	-0.224378	0.000264165	0.00609862
cg26206396	-0.296771	0.000264165	0.00609862
cg26422488	-0.369758	0.000264165	0.00609862
cg27154163	-0.43567	0.000264165	0.00609862
cg27481594	0.31901	0.000264165	0.00609862
cg27579313	-0.273653	0.000264165	0.00609862
cg27652893	-0.317152	0.000264165	0.00609862
cg00154957	0.311518	0.000316428	0.0066775
cg00599530	0.293751	0.000316428	0.0066775
cg00650762	-0.373893	0.000316428	0.0066775
cg00834536	-0.284243	0.000316428	0.0066775
cg00859112	-0.211335	0.000316428	0.0066775
cg01461718	-0.226136	0.000316428	0.0066775
cg01557798	-0.285268	0.000316428	0.0066775
cg01687793	-0.402239	0.000316428	0.0066775
cg01821751	0.386899	0.000316428	0.0066775
cg02031769	0.381605	0.000316428	0.0066775
cg02384967	-0.281537	0.000316428	0.0066775
cg02719752	-0.304288	0.000316428	0.0066775
cg02799448	-0.226696	0.000316428	0.0066775
cg02962944	-0.425773	0.000316428	0.0066775
cg03023089	-0.316256	0.000316428	0.0066775
cg03480068	0.324721	0.000316428	0.0066775
cg03645851	-0.292313	0.000316428	0.0066775
cg03683256	-0.216948	0.000316428	0.0066775
cg03745431	-0.322246	0.000316428	0.0066775
cg03833604	0.238681	0.000316428	0.0066775
cg04376312	-0.235243	0.000316428	0.0066775
cg04599341	-0.336273	0.000316428	0.0066775
cg04621069	0.306086	0.000316428	0.0066775
cg05529874	-0.412351	0.000316428	0.0066775
cg05821816	-0.335419	0.000316428	0.0066775
cg06086073	0.271127	0.000316428	0.0066775
cg06179060	-0.482438	0.000316428	0.0066775
cg06201393	-0.252593	0.000316428	0.0066775
cg06403244	-0.221484	0.000316428	0.0066775
cg06715330	0.258634	0.000316428	0.0066775
cg06802056	-0.247824	0.000316428	0.0066775
cg07037963	0.234868	0.000316428	0.0066775
cg07204747	-0.423413	0.000316428	0.0066775
cg07568841	0.588097	0.000316428	0.0066775
cg07598341	0.297447	0.000316428	0.0066775
cg08209133	-0.264579	0.000316428	0.0066775
cg08300346	-0.278718	0.000316428	0.0066775
cg08432583	-0.249668	0.000316428	0.0066775
cg08542396	0.285416	0.000316428	0.0066775
cg08593051	-0.361591	0.000316428	0.0066775
cg08608532	-0.403349	0.000316428	0.0066775
cg09042966	0.351065	0.000316428	0.0066775
cg09248276	0.364776	0.000316428	0.0066775
cg09348948	-0.238694	0.000316428	0.0066775
cg09656848	-0.293675	0.000316428	0.0066775
cg09813060	-0.304675	0.000316428	0.0066775
cg10143731	0.388727	0.000316428	0.0066775
cg10432093	-0.268206	0.000316428	0.0066775
cg10440583	-0.397601	0.000316428	0.0066775
cg10450897	0.351431	0.000316428	0.0066775
cg10762882	-0.271818	0.000316428	0.0066775
cg10905876	-0.325949	0.000316428	0.0066775
cg10971134	0.263972	0.000316428	0.0066775
cg11076994	-0.29978	0.000316428	0.0066775
cg11201606	-0.340863	0.000316428	0.0066775
cg11521427	-0.360172	0.000316428	0.0066775
cg11645532	0.413211	0.000316428	0.0066775
cg11748640	-0.30039	0.000316428	0.0066775
cg12198704	-0.346348	0.000316428	0.0066775
cg12411858	0.247217	0.000316428	0.0066775
cg12808359	-0.302196	0.000316428	0.0066775
cg12935136	-0.473036	0.000316428	0.0066775
cg12973118	-0.300527	0.000316428	0.0066775
cg13430376	0.246404	0.000316428	0.0066775
cg13473691	0.279059	0.000316428	0.0066775
cg13616912	-0.347332	0.000316428	0.0066775
cg13660279	-0.331588	0.000316428	0.0066775
cg13714039	-0.288574	0.000316428	0.0066775
cg13783434	-0.295193	0.000316428	0.0066775
cg13959280	-0.361978	0.000316428	0.0066775
cg14374980	0.322345	0.000316428	0.0066775
cg14678774	-0.349084	0.000316428	0.0066775
cg15105703	-0.335601	0.000316428	0.0066775
cg15393816	0.306714	0.000316428	0.0066775
cg15746719	-0.299672	0.000316428	0.0066775
cg15958576	-0.456816	0.000316428	0.0066775
cg16040993	-0.468534	0.000316428	0.0066775
cg16229671	0.378841	0.000316428	0.0066775
cg16284507	0.3115	0.000316428	0.0066775
cg16354207	-0.277557	0.000316428	0.0066775
cg16399136	-0.339991	0.000316428	0.0066775
cg16721191	-0.279835	0.000316428	0.0066775
cg16877162	-0.269366	0.000316428	0.0066775
cg16935061	-0.248164	0.000316428	0.0066775
cg17239008	-0.354652	0.000316428	0.0066775
cg17314228	0.310057	0.000316428	0.0066775
cg17611742	0.374476	0.000316428	0.0066775
cg17802600	-0.395067	0.000316428	0.0066775
cg17866692	0.331237	0.000316428	0.0066775
cg18133012	0.213116	0.000316428	0.0066775
cg18548208	-0.37412	0.000316428	0.0066775
cg18735473	0.335641	0.000316428	0.0066775
cg18863922	0.309702	0.000316428	0.0066775
cg19286437	0.391719	0.000316428	0.0066775
cg19323289	0.469178	0.000316428	0.0066775
cg19358442	-0.329711	0.000316428	0.0066775
cg19651192	-0.369322	0.000316428	0.0066775
cg19925204	-0.334809	0.000316428	0.0066775
cg19938167	0.437382	0.000316428	0.0066775
cg20164479	0.376585	0.000316428	0.0066775
cg20652607	-0.226897	0.000316428	0.0066775
cg20655334	0.369359	0.000316428	0.0066775
cg20743365	-0.248068	0.000316428	0.0066775
cg20746552	0.266454	0.000316428	0.0066775
cg20919556	-0.245723	0.000316428	0.0066775
cg21336373	0.330411	0.000316428	0.0066775
cg21531038	0.33633	0.000316428	0.0066775
cg21560157	0.217043	0.000316428	0.0066775
cg21591776	-0.39298	0.000316428	0.0066775
cg21915449	0.350664	0.000316428	0.0066775
cg22200330	-0.326364	0.000316428	0.0066775
cg22402852	-0.356287	0.000316428	0.0066775
cg22856141	-0.343486	0.000316428	0.0066775
cg22950793	0.365875	0.000316428	0.0066775
cg23291301	-0.307826	0.000316428	0.0066775
cg23547515	-0.207425	0.000316428	0.0066775
cg24017555	0.281881	0.000316428	0.0066775
cg24617008	0.248874	0.000316428	0.0066775
cg24731635	-0.309082	0.000316428	0.0066775
cg25060172	-0.300022	0.000316428	0.0066775
cg25287272	-0.251844	0.000316428	0.0066775
cg25363559	0.370353	0.000316428	0.0066775
cg25522149	-0.457653	0.000316428	0.0066775
cg25575628	-0.413583	0.000316428	0.0066775
cg25657834	-0.272034	0.000316428	0.0066775
cg26337884	-0.215082	0.000316428	0.0066775
cg26365534	-0.287455	0.000316428	0.0066775
cg26482862	-0.273189	0.000316428	0.0066775
cg26931202	-0.288214	0.000316428	0.0066775
cg26938599	0.227068	0.000316428	0.0066775
cg27275851	-0.245911	0.000316428	0.0066775
cg27390819	-0.304922	0.000316428	0.0066775
cg27562005	0.400268	0.000316428	0.0066775
cg00008033	-0.249764	0.00037655	0.00730741
cg00230700	-0.375091	0.00037655	0.00730741
cg00314343	0.323415	0.00037655	0.00730741
cg00326902	-0.271008	0.00037655	0.00730741
cg00655203	-0.21583	0.00037655	0.00730741
cg00792968	0.383994	0.00037655	0.00730741
cg00825951	-0.442548	0.00037655	0.00730741
cg01012330	-0.340512	0.00037655	0.00730741
cg01072388	-0.247407	0.00037655	0.00730741
cg01369908	0.241821	0.00037655	0.00730741
cg01551133	0.235801	0.00037655	0.00730741
cg01631596	-0.259437	0.00037655	0.00730741
cg01684586	0.220494	0.00037655	0.00730741
cg01763890	-0.324988	0.00037655	0.00730741
cg01885559	-0.264158	0.00037655	0.00730741
cg02107824	0.357998	0.00037655	0.00730741
cg02404377	0.256927	0.00037655	0.00730741
cg02835499	-0.329328	0.00037655	0.00730741
cg03049863	-0.318579	0.00037655	0.00730741
cg03277819	0.35739	0.00037655	0.00730741
cg03320827	-0.271997	0.00037655	0.00730741
cg03354519	-0.389323	0.00037655	0.00730741
cg03453309	0.263943	0.00037655	0.00730741
cg03566291	0.289655	0.00037655	0.00730741
cg04329478	0.315303	0.00037655	0.00730741
cg04446653	-0.315316	0.00037655	0.00730741
cg04658856	0.262607	0.00037655	0.00730741
cg04839835	-0.312171	0.00037655	0.00730741
cg04977528	0.370169	0.00037655	0.00730741
cg04982488	0.264274	0.00037655	0.00730741
cg05110178	-0.314075	0.00037655	0.00730741
cg05256043	0.315989	0.00037655	0.00730741
cg05760393	-0.311497	0.00037655	0.00730741
cg05798059	0.361224	0.00037655	0.00730741
cg05813803	-0.337624	0.00037655	0.00730741
cg05873766	-0.29543	0.00037655	0.00730741
cg06154544	-0.320497	0.00037655	0.00730741
cg06361272	-0.386111	0.00037655	0.00730741
cg06420834	-0.30872	0.00037655	0.00730741
cg06940505	0.26473	0.00037655	0.00730741
cg07188104	0.221621	0.00037655	0.00730741
cg07521483	-0.287525	0.00037655	0.00730741
cg07602744	-0.365847	0.00037655	0.00730741
cg07909402	0.20842	0.00037655	0.00730741
cg07911225	-0.348464	0.00037655	0.00730741
cg08224208	-0.409555	0.00037655	0.00730741
cg08251499	-0.200904	0.00037655	0.00730741
cg08713365	-0.293586	0.00037655	0.00730741
cg08831277	-0.337426	0.00037655	0.00730741
cg08858998	-0.238616	0.00037655	0.00730741
cg09201499	0.358845	0.00037655	0.00730741
cg10383019	-0.381858	0.00037655	0.00730741
cg10443237	0.335998	0.00037655	0.00730741
cg10521852	-0.315807	0.00037655	0.00730741
cg10816378	0.473088	0.00037655	0.00730741
cg11039476	-0.374089	0.00037655	0.00730741
cg11137145	0.325225	0.00037655	0.00730741
cg11186933	-0.226295	0.00037655	0.00730741
cg11587224	-0.285874	0.00037655	0.00730741
cg11708454	-0.322909	0.00037655	0.00730741
cg11747771	-0.307163	0.00037655	0.00730741
cg11788523	-0.381856	0.00037655	0.00730741
cg12284769	0.277003	0.00037655	0.00730741
cg12490835	-0.290231	0.00037655	0.00730741
cg12662887	-0.486455	0.00037655	0.00730741
cg12784848	-0.236501	0.00037655	0.00730741
cg12869949	-0.316577	0.00037655	0.00730741
cg13232781	0.203707	0.00037655	0.00730741
cg13267747	-0.437912	0.00037655	0.00730741
cg13338137	-0.221891	0.00037655	0.00730741
cg13562549	0.226508	0.00037655	0.00730741
cg13689261	-0.264457	0.00037655	0.00730741
cg13763661	0.340504	0.00037655	0.00730741
cg14126466	-0.264991	0.00037655	0.00730741
cg14263942	-0.350588	0.00037655	0.00730741
cg15151492	0.332296	0.00037655	0.00730741
cg15254238	-0.278432	0.00037655	0.00730741
cg15974673	-0.294068	0.00037655	0.00730741
cg16184495	-0.362918	0.00037655	0.00730741
cg16285701	-0.223105	0.00037655	0.00730741
cg16286925	0.247978	0.00037655	0.00730741
cg16523372	-0.450734	0.00037655	0.00730741
cg16527552	0.347959	0.00037655	0.00730741
cg16538568	0.260375	0.00037655	0.00730741
cg16638540	-0.432655	0.00037655	0.00730741
cg17319774	-0.293569	0.00037655	0.00730741
cg17491365	0.235466	0.00037655	0.00730741
cg17640893	0.322134	0.00037655	0.00730741
cg18008019	-0.312646	0.00037655	0.00730741
cg18305912	0.350865	0.00037655	0.00730741
cg18668813	-0.317401	0.00037655	0.00730741
cg19191560	-0.20078	0.00037655	0.00730741
cg19433697	-0.389071	0.00037655	0.00730741
cg19476053	-0.25728	0.00037655	0.00730741
cg19629053	-0.354389	0.00037655	0.00730741
cg19956712	-0.204643	0.00037655	0.00730741
cg20149780	-0.255618	0.00037655	0.00730741
cg21089584	0.248174	0.00037655	0.00730741
cg21331473	-0.487368	0.00037655	0.00730741
cg21351392	0.481779	0.00037655	0.00730741
cg21433768	-0.347511	0.00037655	0.00730741
cg21476494	-0.293367	0.00037655	0.00730741
cg21526212	-0.297956	0.00037655	0.00730741
cg21589191	-0.497337	0.00037655	0.00730741
cg21771463	-0.359647	0.00037655	0.00730741
cg22079008	-0.302614	0.00037655	0.00730741
cg22101701	0.248119	0.00037655	0.00730741
cg22313495	-0.285071	0.00037655	0.00730741
cg22962714	0.209578	0.00037655	0.00730741
cg23086161	-0.362284	0.00037655	0.00730741
cg23291136	-0.361566	0.00037655	0.00730741
cg23790345	-0.216224	0.00037655	0.00730741
cg23978473	0.249977	0.00037655	0.00730741
cg24060451	-0.315308	0.00037655	0.00730741
cg24124079	0.251478	0.00037655	0.00730741
cg24784350	-0.354416	0.00037655	0.00730741
cg24921858	0.400645	0.00037655	0.00730741
cg24983862	-0.247071	0.00037655	0.00730741
cg25087487	-0.398133	0.00037655	0.00730741
cg25579180	-0.27506	0.00037655	0.00730741
cg25707298	0.318589	0.00037655	0.00730741
cg26109145	0.27592	0.00037655	0.00730741
cg26266876	-0.314945	0.00037655	0.00730741
cg26581449	0.275463	0.00037655	0.00730741
cg26735353	-0.259317	0.00037655	0.00730741
cg26798452	-0.31045	0.00037655	0.00730741
cg27107110	0.309253	0.00037655	0.00730741
cg27169129	-0.289441	0.00037655	0.00730741
cg00224911	-0.256208	0.000446201	0.00800187
cg00226545	-0.351746	0.000446201	0.00800187
cg00401429	0.376458	0.000446201	0.00800187
cg00426822	-0.338485	0.000446201	0.00800187
cg00431447	-0.296307	0.000446201	0.00800187
cg00672936	-0.205619	0.000446201	0.00800187
cg00752969	0.345277	0.000446201	0.00800187
cg00791657	-0.23773	0.000446201	0.00800187
cg01299279	0.381836	0.000446201	0.00800187
cg01829002	0.240596	0.000446201	0.00800187
cg01849970	-0.433769	0.000446201	0.00800187
cg01868222	-0.262673	0.000446201	0.00800187
cg01970496	0.344709	0.000446201	0.00800187
cg02459415	0.254768	0.000446201	0.00800187
cg02627657	-0.336528	0.000446201	0.00800187
cg02761944	0.314857	0.000446201	0.00800187
cg02856190	-0.222603	0.000446201	0.00800187
cg03048535	-0.269173	0.000446201	0.00800187
cg03196339	-0.257802	0.000446201	0.00800187
cg03238396	0.24029	0.000446201	0.00800187
cg03324884	0.238416	0.000446201	0.00800187
cg03363743	-0.307971	0.000446201	0.00800187
cg03603636	-0.205054	0.000446201	0.00800187
cg03756448	-0.45606	0.000446201	0.00800187
cg04029421	-0.506338	0.000446201	0.00800187
cg04308938	0.298548	0.000446201	0.00800187
cg04472726	0.23601	0.000446201	0.00800187
cg05168229	0.267551	0.000446201	0.00800187
cg05329879	0.320907	0.000446201	0.00800187
cg05495478	-0.217984	0.000446201	0.00800187
cg05635504	0.41458	0.000446201	0.00800187
cg06401019	-0.279303	0.000446201	0.00800187
cg06442148	0.264723	0.000446201	0.00800187
cg06707978	-0.372667	0.000446201	0.00800187
cg06793867	-0.344552	0.000446201	0.00800187
cg06873980	0.312787	0.000446201	0.00800187
cg07227744	-0.364754	0.000446201	0.00800187
cg07342080	-0.263744	0.000446201	0.00800187
cg07787977	0.32543	0.000446201	0.00800187
cg07842862	-0.40911	0.000446201	0.00800187
cg08232654	0.24622	0.000446201	0.00800187
cg08322034	-0.249798	0.000446201	0.00800187
cg08348427	0.21864	0.000446201	0.00800187
[truncated: 381 more rows]
