# Supplementary material for: Epigenetic landscape correlates with genetic subtype but does not predict outcome in childhood acute lymphoblastic leukemia
Source: Epigenetics. 2015 Aug 3;10(8):717–26. doi: 10.1080/15592294.2015.1061174 (PMC4622588; doi:10.1080/15592294.2015.1061174)
Supplement: Supplemental_Material.zip [file kepi-10-08-1061174-s001.zip › Table S2.xlsx]

## Sheet: Sheet1
Supplementary Table 2 - KEGG pathway analysis for subtype specific DMCs
t12;21
	category	over_represented_pvalue	under_represented_pvalue	numDEInCat	numInCat	Annotation	adjp
	5310	4.68624e-05	0.999992	13	28	Asthma	0.00840776
	5150	7.34302e-05	0.999982	16	50	Staphylococcus aureus infection	0.00840776
	5140	0.00013678	0.999958	20	70	Leishmaniasis	0.0104409
	4672	0.000218723	0.999944	15	45	Intestinal immune network for IgA production	0.0125219
	5412	0.000761242	0.999711	23	74	Arrhythmogenic right ventricular cardiomyopathy (ARVC)	0.0286987
	5410	0.000832671	0.999676	23	83	Hypertrophic cardiomyopathy (HCM)	0.0286987
	5322	0.000877253	0.999669	20	106	Systemic lupus erythematosus	0.0286987
	5330	0.00124129	0.999655	14	35	Allograft rejection	0.0323184
	5144	0.00127015	0.999632	13	51	Malaria	0.0323184
	5323	0.00199352	0.999223	19	86	Rheumatoid arthritis	0.0456516
t1;19
	category	over_represented_pvalue	under_represented_pvalue	numDEInCat	numInCat	anno	adjp
	4080	2.50636e-19	1	120	261	Neuroactive ligand-receptor interaction	5.73956e-17
	4020	6.77599e-05	0.999965	70	171	Calcium signaling pathway	0.00775851
	4950	0.000127329	0.999978	15	23	Maturity onset diabetes of the young	0.0090012
	4514	0.000182507	0.999912	54	128	Cell adhesion molecules (CAMs)	0.0090012
	5414	0.000196533	0.999917	40	89	Dilated cardiomyopathy	0.0090012
	4060	0.000878461	0.999498	59	233	Cytokine-cytokine receptor interaction	0.0335279
HeH
	No significant pathways identified
dic9;20
	No significant pathways identified
