# Supplementary material for: Epigenetic landscape correlates with genetic subtype but does not predict outcome in childhood acute lymphoblastic leukemia
Source: Epigenetics. 2015 Aug 3;10(8):717–26. doi: 10.1080/15592294.2015.1061174 (PMC4622588; doi:10.1080/15592294.2015.1061174)
Supplement: Supplemental_Material.zip [file kepi-10-08-1061174-s001.zip › Table S3.xlsx]

## Sheet: Sheet1
Supplementary Table 3. Pyro-sequencing primers used for validating differentially methylated probes
Gene	Forward primer	Reverse primer	Sequencing primer	CpG site	Genomic regions covered
TWIST2	AACAACTATTTAACAACCCAACCCAAC	GGGYGAGTTGGAGTTTTTTTTTATGG(Bio)	CAAAACCTTTCCAACAAC	4	Ch2:
					238848006–238848239
TUSC3	GAATAGGATGTTTTGTTAGTT(Bio)	TAACTAAACCCTCCCAAATA	CCAAATAACAACCACTTTAC	6	chr8:
					15540246–15540336
HOXA4	TACACTTCACAAATTAATAACCATAAACTC(Bio)	GTTGTTGTAGYGGTAGGTGTTG	AACCCAAATTCCCTCCCTT	4	chr7:
					27130749–27130562
Gelsolin	GAAATTTGTGTTGGGGTTAGTGTAGTA	ATAACCCTAAACAAATCATCCACTCCT(Bio)	TAATTTTTTTTGGAGTTATTT	1	Chr9:
					121260544-121260703
BTBD9	AAAATTGGAGTTAGAATAGGAAAGATTAGA(Bio)	ACCTTTTAAAAACTAAAACCCCTTTC	ACCCCTTTCCCCTAA	1	Chr6:
					38307721- 38307499
RNF6	TTTGGTAGTTTGGTTAAAATGAAGTTAAT(Bio)	ACCCAAATCATCTAAAAAACCACTAC	TCTAAAAAACCACTACAACAC	1	Chr13:
					26202069-26202162
KCNA3	TATGGGTTGTTATGGAAATTGTATTAGTTA(Bio)	TCCACAATATCACAAAAAAATTAAAATA	AAACACCCCTTCCAA	2	Chr1:
					110672169-10672290
EXT1	GGAATGGAATGTGTAAGTGTAATATTTAGA	TCACAAATCCCTACATCTCTCTTTATTCC(Bio)	TTTTGAGGAGGAGGTTATA	5	Chr8:
					118111600-118111864
C15orf41	TGGTTTTTAGTAATTGGGAGAGTATAAAG	CCCCTAAAACACACCCCTAACTAC(Bio)	TGGTTTGTTTTTAATTGATA	4	Chr15:
					36579413- 6579725
